# Supplementary material for: Development of a Serum-Free Medium To Aid Large-Scale Production of Mycoplasma-Based Therapies
Source: Microbiol Spectr. 2023 Apr 25;11(3):e04859-22. doi: 10.1128/spectrum.04859-22 (PMC10269708; doi:10.1128/spectrum.04859-22)
Supplement: Supplemental file 2 — Supplemental material. Download spectrum.04859-22-s0002.xls, XLS file, 0.2 MB [file spectrum.04859-22-s0002.xls]

## Sheet: README
Table S3. RNA-seq differential expression analysis of M. pneumoniae grown in vB13 serum-free medium as compared to rich Hayflick medium.
Column name	Description
gene	gene name ID
gene name	gene name symbol
gene product	gene function
log2FC	log2 fold change expression
log2CPM	log2 counts per million
PValue	p-value
qvalue_BH	adjusted p-value (q-value)
DE_Type	differential expression (DE) category with false discovery rate of 5% showing log2FC >1 (up-regulated [up] or <-1 (down-regulated [down].

## Sheet: RNAseq
gene	gene name	gene product	log2FC	log2CPM	PValue	qvalue_BH	DE_type
MPN001	dnaN	DNA polymerase III subunit beta (EC 2.7.7.7)	-0.453362	5.45334	9.91261e-15	6.13138e-14
MPN002	xdj1	DnaJ-like protein	-0.208273	5.40846	0.000153654	0.000356111
MPN003	gyrB	DNA gyrase subunit B (EC 5.99.1.3)	-0.478874	7.30885	1.66422e-18	1.35163e-17
MPN004	gyrA	DNA gyrase subunit A (EC 5.99.1.3)	-0.519872	7.57026	4.81116e-21	4.49362e-20
MPN005	serS	Seryl-tRNA synthetase (EC 6.1.1.11) (Seryl-tRNA(Ser/Sec) synthetase) (Serine--tRNA ligase) (SerRS)	-0.147707	6.11848	0.00741884	0.0131391
MPN006	tmk	Thymidylate kinase (EC 2.7.4.9) (dTMP kinase)	-0.164287	4.8837	0.0042535	0.00792967
MPN007	holB	DNA polymerase III subunit delta'	-0.46984	4.62714	2.90858e-16	2.0123e-15
MPN008	thdF	tRNA modification GTPase mnmE (EC 3.6.-.-)	-0.0921356	4.28675	0.161923	0.213913
MPN009	yabD	Uncharacterized deoxyribonuclease MPN_009 (EC 3.1.21.-)	0.0907576	3.36878	0.387252	0.46017
MPN010	MPN010	Uncharacterized protein MPN_010	-1.27435	3.20124	3.76841e-28	5.86615e-27	down
MPN011	MPN011	Conserved hypothetical lipoprotein MPN_011	-0.524152	0.0921732	0.0298717	0.0473688
MPN012	MPN012	Conserved hypothetical protein MPN_012	-0.491418	1.70742	0.00109789	0.00223406
MPN013	MPN013	NaN	-0.335213	4.13229	8.52985e-07	2.57828e-06
MPN014	MPN014	Contains the TOPRIM domain of the DNA primase	1.22258	0.443819	4.2703e-07	1.3275e-06	up
MPN015	rimK	Ribosomal protein S6 modification enzyme	-0.123843	4.72283	0.0484222	0.0741415
MPN016	rimK2	Ribosomal protein S6 modification enzyme	0.0849592	5.0714	0.168646	0.22162
MPN017	mtd1	Methylenetetrahydrofolate dehydrogenase (EC 1.5.1.5); Methenyltetrahydrofolate cyclohydrolase (EC 3.5.4.9)	-0.19307	4.71638	0.00077333	0.00160866
MPN018	pmd1	Putative ABC transporter ATP-binding protein MPN_018	0.372033	5.54817	1.65932e-11	7.86701e-11
MPN019	msbA	Putative ABC transporter ATP-binding protein MPN_019	0.394093	5.76953	7.23721e-13	3.84066e-12
MPN020	hepA	Uncharacterized ATP-dependent helicase (EC 3.6.1.-)	0.00945626	6.82272	0.871847	0.89484
MPN021	dnaJ	Chaperone protein dnaJ	-0.160068	6.09185	0.00273711	0.00520664
MPN022	pip	Putative proline iminopeptidase (PIP) (EC 3.4.11.5) (Prolyl aminopeptidase) (PAP)	-0.178453	5.47006	0.00106192	0.00216557
MPN023	metS	Methionyl-tRNA synthetase (EC 6.1.1.10) (Methionine--tRNA ligase) (MetRS)	-0.176259	5.16019	0.001722	0.0033718
MPN024	rpoE	DNA-directed RNA polymerase delta subunit	-0.081611	6.60215	0.131548	0.178325
MPN025	tsr	Fructose-bisphosphate aldolase (FBP aldolase) (FBPA) (EC 4.1.2.13)	0.00689951	6.95187	0.897022	0.91665
MPN026	engD	GTP-dependent nucleic acid-binding protein engD	0.139498	5.84333	0.0114006	0.0196824
MPN027	rimL	Ribosomal-protein alanineacetyltransferase	-0.292693	2.55378	0.018016	0.0297601
MPN028	trsB	Uncharacterized glycosyl transferase	0.0246855	4.43783	0.691149	0.753248
MPN029	efp	Elongation factor P (EF-P)	0.103374	5.26658	0.0670072	0.09887
MPN030	NusB	Transcription termination/antitermination protein NusB	-0.0265582	4.69394	0.652177	0.720016
MPN031	MPN031	Uncharacterized protein MPN031	0.0241617	4.15156	0.763938	0.811542
MPN032	YfkM	DJ-1/PfpI family intracellular protease/oxidative stress chaperone	0.539065	3.33145	5.03642e-08	1.68001e-07
MPN033	upp	Uracil phosphoribosyltransferase (EC 2.4.2.9) (UMP pyrophosphorylase) (UPRTase)	0.0282456	3.56119	0.765335	0.811542
MPN034	polC	DNA polymerase III polC-type (PolIII) (EC 2.7.7.7)	0.029016	7.01355	0.592921	0.663219
MPN035	MPN035	Conserved hypothetical protein MPN_035	-0.251909	3.46704	0.00715881	0.0127602
MPN036	MPN036	Conserved hypothetical protein MPN_036	-0.856216	7.64663	7.14663e-55	2.56729e-53
MPN037	MPN037	Uncharacterized protein MPN_037	-2.04612	0.175192	5.3409e-16	3.61478e-15	down
MPN037a	MPN037a	New ORF	-0.461214	2.17228	0.00110864	0.00224614
MPN038	MPN038	Uncharacterized protein MPN_038	-0.316888	1.27242	0.0627061	0.0934091
MPN039	MPN039	Conserved hypothetical protein MPN_039	-0.952846	4.10289	8.39632e-28	1.26486e-26
MPN040	MPN040	Conserved hypothetical protein MPN_040	0.196044	-2.40244	1	1
MPN041	MPN041	Conserved hypothetical protein MPN_041	-0.456453	0.95197	0.0129516	0.0220343
MPN042	MPN042	Conserved hypothetical protein MPN_042	-0.203131	1.64843	0.193883	0.248746
MPN043	glpF	Glycerol uptake facilitator protein	0.215831	5.79526	0.000471034	0.00100444
MPN044	tdk	Thymidine kinase (EC 2.7.1.21)	-0.0514522	5.19274	0.364391	0.435219
MPN045	hisS	Histidyl-tRNA synthetase (EC 6.1.1.21) (Histidine--tRNA ligase) (HisRS)	-0.139997	5.19734	0.014704	0.024745
MPN046	aspS	Aspartyl-tRNA synthetase (EC 6.1.1.12) (Aspartate--tRNA ligase) (AspRS)	-0.0958101	5.38082	0.0950771	0.134345
MPN047	PncB	Nicotinate phosphoribosyl transferase (EC 2.4.2.12)	0.000845124	4.36613	1	1
MPN048	MPN048	New ORF	-0.464155	3.01893	2.91701e-05	7.38344e-05
MPN049	MPN049	Uncharacterized protein MPN_049	-0.368824	1.89222	0.0166221	0.0276246
MPN050	glpK	Glycerol kinase (EC 2.7.1.30) (ATP:glycerol 3-phosphotransferase) (GK)	0.887789	5.86047	2.12953e-53	7.10351e-52
MPN051	glpD	Glycerol-3-phospate dehydrogenase (EC 1.1.99.5)	0.880962	4.95783	8.46531e-56	3.29442e-54
MPN052	MPN052	Uncharacterized lipoprotein MPN_052	-0.121549	6.56059	0.0387019	0.0600458
MPN053	ptsH	Phosphocarrier protein HPr (EC 2.7.11.-) (Histidine-containing protein)	-0.410661	6.55427	4.21583e-15	2.64268e-14
MPN054	MPN054	Conserved hypothetical lipoprotein MPN_054	-0.144596	-2.44382	0.840911	0.869779
MPN055	potA	Spermidine/putrescine import ATP-binding protein potA (EC 3.6.3.31)	-0.340458	6.14875	4.50145e-08	1.51236e-07
MPN056	potB	Spermidine/putrescine transport system permease protein potB homolog	0.10122	4.99702	0.0713181	0.104243
MPN057	potI	Spermidine/putrescine transport system permease protein potC homolog	-0.0900757	4.81721	0.103257	0.144327
MPN058	potD	Conserved hypothetical lipoprotein MPN_058	-0.185391	5.31462	0.00144734	0.0028701
MPN059	TsaD	tRNA N6-adenosine threonylcarbamoyltransferase	0.671467	5.81114	7.47558e-30	1.293e-28
MPN060	metX	S-adenosylmethionine synthetase (EC 2.5.1.6) (Methionine adenosyltransferase) (AdoMet synthetase) (MAT)	0.40744	5.41219	7.335e-14	4.17737e-13
MPN060b	MPN060b	MPN060b	-0.650815	3.52354	8.62006e-08	2.86517e-07
MPN061	ffh	Signal recognition particle protein (Fifty-four homolog)	0.474322	5.19765	8.26192e-18	6.53952e-17
MPN062	deoD	Purine nucleoside phosphorylase deoD-type (PNP) (EC 2.4.2.1)	0.495453	5.58741	1.4104e-15	9.34262e-15
MPN063	deoC	Deoxyribose-phosphate aldolase (EC 4.1.2.4) (Phosphodeoxyriboaldolase) (Deoxyriboaldolase) (DERA)	0.627511	5.82934	5.75931e-27	8.405e-26
MPN064	deoA	Thymidine phosphorylase (EC 2.4.2.4) (TdRPase)	0.382404	6.86329	3.08481e-13	1.67512e-12
MPN065	cdd	Cytidine deaminase (CDA) (EC 3.5.4.5) (Cytidine aminohydrolase)	0.0857298	5.57644	0.118049	0.162382
MPN066	cpsG	Phosphomannomutase (PMM) (EC 5.4.2.8)	0.0317835	6.52845	0.561543	0.631429
MPN067	nusG	Transcription antitermination factor	-0.0804746	6.46697	0.12588	0.172393
MPN068	secE	Preprotein translocase subunit secE	-0.360257	4.92842	1.18468e-08	4.22323e-08
MPN069	rpmG2	50S ribosomal protein L33 type 2	0.619509	3.40457	6.14536e-11	2.7863e-10
MPN070	MPN070	Uncharacterized protein MPN_070	0.517401	3.32154	8.42342e-07	2.55437e-06
MPN071	yabC	16S rRNA (cytidine1402-2'-O)-methyltransferase	-0.0763009	2.96984	0.492808	0.571071
MPN072	rnmV	Ribonuclease M5 (EC 3.1.26.8)	-0.0584043	3.4191	0.553369	0.624211
MPN073	prs	Ribose-phosphate pyrophosphokinase (RPPK) (EC 2.7.6.1) (Phosphoribosyl pyrophosphate synthetase) (P-Rib-PP synthetase) (PRPP synthetase)	0.145772	5.08816	0.00684754	0.0122521
MPN074	smpB	tmRNA-binding protein	-0.320668	2.28753	0.0129198	0.0220203
MPN075	ywdF	Uncharacterized glycosyltransferase family 2 (EC 2.4.-.-)	-0.586946	2.71946	1.54742e-06	4.47459e-06
MPN076	uhpT	Hexose phosphate transport protein	0.0433057	6.91294	0.431662	0.507135
MPN077	uhpT	Hexosephosphate transport protein	0.821473	6.87087	1.17933e-49	3.33787e-48
MPN078	fruA	PTS system fructose-specific EIIABC component (EIIABC-Fru) (2.7.1.69)	0.0605926	4.8221	0.282807	0.348932
MPN079	fruK	Fructose 1-phosphate kinase (EC 2.7.1.56)	0.139561	3.65481	0.137856	0.185797
MPN080	MPN080	FtsX like permease	-0.384265	5.25018	1.66225e-12	8.57756e-12
MPN081	glnQ	Gln transport; ATP-binding protein	-0.747149	3.78671	7.60848e-21	7.03596e-20
MPN082	tklB	Transketolase (TK) (EC 2.2.1.1)	-0.0200134	6.21062	0.72198	0.779572
MPN083	MPN083	Uncharacterized lipoprotein MPN_083	0.228825	6.7763	1.58274e-05	4.16418e-05
MPN084	MPN084	Conserved hypothetical lipoprotein MPN_084	0.958384	6.29575	3.4526e-65	1.69722e-63
MPN085	MPN085	Uncharacterized protein MPN_085	-0.223645	3.7237	0.0255094	0.0409741
MPN086	MPN086	Uncharacterized protein MPN_086	-1.36574	-2.79828	0.099351	0.13954
MPN087	MPN087	Uncharacterized protein MPN_087	-1.41214	-2.98294	0.183004	0.237397
MPN088	MPN088	Uncharacterized protein MPN_088	-0.506535	0.432413	0.0197688	0.03245
MPN089	hsdS	Putative type-1 restriction enzyme specificity protein MPN_089 (S.mpnORFAP) (Type I restriction enzyme specificity protein MPN_089) (S protein)	0.0639249	3.36424	0.518014	0.59511
MPN090	MPN090	Uncharacterized protein MPN_090	-1.3106	2.59871	1.6627e-24	1.96578e-23	down
MPN091	MPN091	Conserved hypothetical protein protein MPN_091	-0.747578	2.26474	4.06039e-07	1.26836e-06
MPN092	MPN092	Putative mgpC-like protein MPN_092	-1.00517	0.777166	2.16638e-07	6.92945e-07	down
MPN093	MPN093	Putative mgpC-like protein MPN_093	-0.332453	1.16142	0.108306	0.150309
MPN094	MPN094	UPF0134 protein MPN_094	-0.333376	2.26442	0.0257482	0.0412501
MPN095	MPN095	Uncharacterized amino acid permease	-0.829752	4.98391	4.13497e-48	1.0728e-46
MPN097	MPN097	Conserved hypothetical lipoprotein MPN_097	-0.728017	5.57962	6.66307e-37	1.35289e-35
MPN098	MPN098	Conserved hypothetical lipoprotein MPN_098	-0.571017	1.86947	0.000958434	0.00197176
MPN099	MPN099	Putative adhesin P1-like protein MPN_099	-0.320567	3.28968	0.00100957	0.00206785
MPN100	MPN100	Uncharacterized protein MPN_100	-0.736226	1.58879	7.9614e-06	2.14293e-05
MPN101	MPN101	Uncharacterized protein MPN_101	-0.37759	1.10364	0.0316773	0.0499774
MPN102	MPN102	Putative mgpC-like protein MPN_102	0.173872	-0.970364	0.671112	0.737434
MPN103	MPN103	Uncharacterized protein MPN_103	0.263468	-2.02166	0.741058	0.794659
MPN104	MPN104	Uncharacterized protein MPN_104	-0.0435416	4.14688	0.534227	0.609241
MPN104b	MPN104b	MPN104b	-0.488224	2.68074	4.2757e-05	0.000106778
MPN105	pheS	Phenylalanyl-tRNA synthetase alpha chain (EC 6.1.1.20) (Phenylalanine--tRNA ligase alpha chain) (PheRS)	-0.0931119	4.63531	0.122701	0.168286
MPN106	pheT	Phenylalanyl-tRNA synthetase beta chain (EC 6.1.1.20) (Phenylalanine--tRNA ligase beta chain) (PheRS)	-0.0591991	5.37405	0.278426	0.344893
MPN107	MPN107	Possible uncharacterized DNA methylase	-0.732326	2.56577	1.34616e-08	4.75032e-08
MPN108	MPN108	Uncharacterized adenine-specific methylase MPN_108 (EC 2.1.1.72)	-0.134953	3.28876	0.169877	0.222642
MPN109	MPN109	Uncharacterized protein MPN_109	-0.413229	1.46373	0.01177	0.0202453
MPN110	MPN110	Conserved hypothetical protein MPN_110	-0.29595	2.22885	0.0284279	0.0452328
MPN111	MPN111	Uncharacterized adenine-specific methylase MPN_111 (EC 2.1.1.72)	0.324775	1.7621	0.0342982	0.0536592
MPN112	MPN112	Major facilitator family protein CglT	1.10191	1.4615	1.21905e-11	5.89945e-11	up
MPN113	MPN113	Putative uncharacterized permease MPN_113	1.09183	0.811362	2.6497e-08	9.0986e-08	up
MPN114	cpt2	Putative acetyltransferase MPN_114 (EC 2.3.1.-)	1.14689	2.71703	2.17036e-20	1.91237e-19	up
MPN115	infC	Translation initiation factor IF-3	-0.53721	7.47057	3.64949e-24	4.15686e-23
MPN116	rpmI	50S ribosomal protein L35	0.0183362	5.27779	0.738925	0.794196
MPN117	rpLT	50S ribosomal protein L20	-0.144393	6.12089	0.00742766	0.0131391
MPN118	rnhC	Ribonuclease HIII	0.434718	2.96518	0.000116225	0.000274126
MPN119	MPN119	DnaJ-like, terminal organelle protein	-0.000544129	7.0355	0.993819	1
MPN120	grpE	Heat shock protein GrpE	0.192797	5.27815	0.000420685	0.000905346
MPN121	mpn121	Uncharacterized protein MPN_121	-0.336054	3.73768	0.000180181	0.000411464
MPN122	parE	DNA topoisomerase 4 subunit B (EC 5.99.1.-) (Topoisomerase IV subunit B)	0.143738	6.21261	0.00649269	0.0116843
MPN123	parC	DNA topoisomerase 4 subunit A (EC 5.99.1.-) (Topoisomerase IV subunit A)	0.415637	6.26041	4.64062e-14	2.67552e-13
MPN124	hrcA	Heat-inducible transcription repressor hrcA	0.377418	3.81278	2.65461e-05	6.77434e-05
MPN125	uvrC	UvrABC system protein C (Protein uvrC) (Excinuclease ABC subunit C)	0.428126	3.73771	3.14636e-07	9.86141e-07
MPN126	ysnB	Putative metallophosphoesterase YsnB (EC 3.1.4.-);Serine, Threonine phosphatase	-0.514416	3.58572	6.95502e-07	2.12983e-06
MPN127	MPN127	Uncharacterized protein MPN_127	-0.117471	4.18792	0.0898846	0.127934
MPN128	MPN128	Uncharacterized protein MPN_128	0.43138	2.68871	0.000237005	0.000530845
MPN129	MPN129	Uncharacterized protein MPN_129	0.218057	2.60561	0.0765451	0.111121
MPN130	MPN130	Uncharacterized protein MPN_130	0.290079	3.50551	0.0021125	0.00410203
MPN131	MPN131	Putative adhesin P1-like protein MPN_131	0.0760346	-0.231656	0.811957	0.849236
MPN132	MPN132	Putative adhesin P1-like protein MPN_132	0.672478	-1.34346	0.102892	0.144079
MPN133	MPN133	Ca2+-dependent cytotoxic nuclease of Mycoplasma	0.348488	5.6002	8.11294e-10	3.15729e-09
MPN134	ugpC	Putative ABC sn-glycerol-3-phosphate transporter ATP-binding protein ugpC	0.572028	6.69176	1.61593e-26	2.25265e-25
MPN135	ugpA	sn-glycerol-3-phosphate transport system permease protein ugpA	0.38374	5.70104	1.83209e-11	8.51328e-11
MPN136	ugpE	sn-glycerol-3-phosphate transport system permease protein ugpE	0.547347	5.63765	2.12049e-21	2.02096e-20
MPN137	MPN137	Uncharacterized protein MPN_137	-0.299461	2.65668	0.0106826	0.0184769
MPN138	MPN138	Uncharacterized protein MPN_138	-0.017856	3.90063	0.8248	0.859
MPN139	MPN139	Uncharacterized protein MPN_139	-0.0229649	3.32593	0.825553	0.859
MPN140	NrnA	Oligoribonuclease (DHH family phosphoesterases)	0.570798	5.38127	1.59869e-24	1.91433e-23
MPN141	mgpA	Adhesin P1 (Cytadhesin P1) (Attachment protein)	0.21251	10.2795	8.31362e-05	0.000198085
MPN142	MPN142	Mgp-operon protein 3 (Mgp3) (ORF-3 protein)	0.149765	9.82756	0.00519171	0.00948934
MPN143	MPN143	Uncharacterized protein MPN_143	-0.304719	1.95175	0.0307764	0.0486382
MPN144	MPN144	Putative adhesin P1-like protein MPN_144	0.0787434	3.92635	0.320046	0.387205
MPN145	MPN145	Uncharacterized protein MPN_145	-0.296918	2.56795	0.0151536	0.0253646
MPN146	MPN146	Conserved hypothetical protein MPN_146	0.0858172	5.29187	0.15965	0.211209
MPN147	MPN147	Conserved hypothetical protein MPN_147	0.335471	3.70577	0.000148107	0.000344966
MPN148	YycH	Conserved hypothetical protein MPN_148	-0.369606	6.86176	1.67787e-07	5.42259e-07
MPN149	MPN149	Putative mgpC-like protein MPN_149	-0.562213	3.7252	7.10939e-11	3.1885e-10
MPN150	MPN150	Putative mgpC-like protein MPN_150	0.0532032	1.65601	0.743901	0.795881
MPN151	MPN151	Uncharacterized protein MPN_151	0.267016	2.6239	0.0685015	0.100598
MPN152	MPN152	Uncharacterized lipoprotein MPN_152	0.826567	5.17123	9.7952e-50	2.85897e-48
MPN153	MPN153	superfamily I DNA and RNA helicase and helicase subunits-like protein (EC 3.6.1.-)	0.456677	6.55766	1.10355e-17	8.66151e-17
MPN154	nusA	Transcription elongation protein nusA	-0.722348	6.61856	3.75582e-40	7.97258e-39
MPN155	infB	Translation initiation factor IF-2	-0.144024	6.53776	0.00859383	0.0150511
MPN155a	YlxR	RNA binding protein, binds RNA-K-turns	-0.457334	4.16148	3.93501e-10	1.58418e-09
MPN156	rbfA	Ribosome-binding factor A	0.0282707	3.89741	0.721003	0.779418
MPN157	MPN157	Conserved hypothetical protein MPN_157	-0.465758	6.64487	3.79257e-17	2.87989e-16
MPN158	yaaC	Putative riboflavin biosynthesis protein ribF [Includes: Riboflavin kinase (EC 2.7.1.26) (Flavokinase); FMN adenylyltransferase (EC 2.7.7.2) (FAD pyrophosphorylase) (FAD synthetase)]	-0.0266116	4.82481	0.626582	0.6967
MPN159	CorB	Hemolysisn, CorB-like protein	0.0189982	5.4356	0.742495	0.795287
MPN160	MPN160	Conserved hypothetical protein MPN_160	0.33458	4.75494	2.68909e-09	1.01275e-08
MPN161	MPN161	Conserved hypothetical protein MPN_161	0.128146	5.0319	0.0342009	0.0535967
MPN162	MPN162	Conserved hypothetical protein involved in metal binding sensing	0.572474	6.41422	2.08878e-22	2.16769e-21
MPN163	MPN163	Conserved hypothetical protein MPN_163	-0.161774	2.53063	0.206789	0.264552
MPN164	rpsJ	30S ribosomal protein S10- NusE termination antitermination factor	-0.934975	5.10043	1.14759e-67	7.14564e-66
MPN165	rplC	50S ribosomal protein L3	-0.920533	6.6065	1.07436e-62	4.77833e-61
MPN166	rplD	50S ribosomal protein L4	-1.00828	5.88717	1.02839e-76	8.73197e-75	down
MPN167	rplW	50S ribosomal protein L23	-1.07889	5.95615	5.95872e-82	6.95681e-80	down
MPN168	rplB	50S ribosomal protein L2	-0.405336	6.84558	1.75749e-14	1.0659e-13
MPN169	rpsS	30S ribosomal protein S19	-0.564176	5.32917	1.47515e-17	1.14816e-16
MPN170	rplV	50S ribosomal protein L22	-1.04287	6.44044	3.59166e-79	3.35461e-77	down
MPN171	rpsC	30S ribosomal protein S3	-0.309225	7.26049	1.00751e-07	3.32514e-07
MPN172	rplP	50S ribosomal protein L16	-0.533713	6.03763	2.49348e-20	2.17655e-19
MPN173	rpmC	50S ribosomal protein L29	-0.808424	5.81992	1.37926e-44	3.22057e-43
MPN174	rpsQ	30S ribosomal protein S17	-0.373908	5.34397	1.46076e-11	6.96095e-11
MPN175	rplN	50S ribosomal protein L14	-0.125103	6.05754	0.0323181	0.0509023
MPN176	rplX	50S ribosomal protein L24	-0.585257	5.66436	3.73627e-26	4.98525e-25
MPN177	rplE	50S ribosomal protein L5	-0.998955	5.75804	4.95095e-72	3.85349e-70
MPN178	rpsN	30S ribosomal protein S14 type Z	-0.661297	4.76501	1.44038e-26	2.03835e-25
MPN179	rpsH	30S ribosomal protein S8	-1.00255	5.69593	1.84645e-67	1.07787e-65	down
MPN180	rplF	50S ribosomal protein L6	-0.550466	6.35918	2.18544e-24	2.53104e-23
MPN181	rplR	50S ribosomal protein L18	-0.429292	5.4114	6.68963e-15	4.16541e-14
MPN182	rpsE	30S ribosomal protein S5	-0.566819	6.72827	1.08354e-24	1.31432e-23
MPN183	rplO	50S ribosomal protein L15	-0.454589	5.99323	2.49145e-14	1.5013e-13
MPN184	secY	Preprotein translocase subunit secY	-0.31791	6.61075	1.84069e-08	6.41495e-08
MPN185	adk	Adenylate kinase (AK) (EC 2.7.4.3) (ATP-AMP transphosphorylase)	0.141595	5.34045	0.0136781	0.0231019
MPN186	map	Methionine aminopeptidase (MAP) (EC 3.4.11.18) (Peptidase M)	-0.312427	7.30473	7.44884e-09	2.70709e-08
MPN187	infA	Translation initiation factor IF-1	-0.710228	4.50684	7.806e-27	1.12166e-25
MPN188	rpmJ	50S ribosomal protein L36	0.427196	3.89746	0.000120298	0.000283019
MPN189	rpsM	30S ribosomal protein S13	0.113609	6.06809	0.0499813	0.0764034
MPN190	rpsK	30S ribosomal protein S11	-0.197746	5.77036	0.000406123	0.000876025
MPN191	rpoA	DNA-directed RNA polymerase subunit alpha (RNAP subunit alpha) (EC 2.7.7.6) (Transcriptase subunit alpha)	-0.0785461	7.74308	0.146676	0.19655
MPN192	rplQ	50S ribosomal protein L17	-0.368692	5.56629	1.70143e-11	8.02594e-11
MPN193	cbiO 1	Cobalt/nickel import ATP-binding protein CbiO 1 (EC 3.6.3.-)	-0.295939	6.24565	2.27335e-08	7.86411e-08
MPN194	CbiO 2	Cobalt/nickelimport ATP-binding protein CbiO 2 (EC 3.6.3.-)	-0.21752	5.44062	0.000580132	0.00122867
MPN195	cbiQ	Similar to Cobalt/nickel ABC transporter CbiQ	0.297772	6.23489	1.53532e-08	5.37073e-08
MPN196	truA	tRNA pseudouridine synthase A, TruA (EC 5.4.99.12) (tRNA-uridine isomerase I) (tRNA pseudouridylate synthase I)	-0.0571552	4.74352	0.311027	0.377762
MPN197	pepF	Oligoendopeptidase F homolog (EC 3.4.24.-)	-0.29492	5.93332	1.31437e-07	4.30744e-07
MPN198	mte1	Uncharacterized adenine-specific methylase MPN_198 (EC 2.1.1.72) (M.mpnIP)	-0.01975	4.14932	0.809557	0.847676
MPN199	MPN199	Conserved hypothetical lipoprotein MPN_199	0.092041	5.31065	0.0986781	0.138803
MPN200	MPN200	Conserved hypothetical lipoprotein MPN_200	0.697831	5.46092	6.96304e-36	1.38372e-34
MPN200a	MPN200a	New ORF	0.222155	-0.379041	0.46179	0.538467
MPN201	hsdS	Putative type-1 restriction enzyme specificity protein MPN_201 (S.mpnORFFP) (Type I restriction enzyme specificity protein MPN_201) (S protein)	-0.494857	3.68363	1.3253e-07	4.32809e-07
MPN202	MPN202	Putative adhesin P1-like protein MPN_202	0.344731	3.76229	0.000221676	0.000500109
MPN203	MPN203	Putative adhesin P1-like protein MPN_203	0.651425	2.75751	1.20197e-05	3.18029e-05
MPN204	MPN204	Conserved hypothetical protein MPN_204	-0.368997	2.52659	0.00451142	0.00831098
MPN205	MPN205	Uncharacterized protein MPN_205	-0.474594	1.72906	0.00164474	0.00323409
MPN206	MPN206	Uncharacterized protein MPN_206	0.644403	-2.54083	0.388882	0.461356
MPN207	ptsG	PTS system glucose-specific EIICBA component (EIICBA-Glc) (EII-Glc/EIII-Glc) (EC 2.7.1.69)	0.209106	8.24482	8.02449e-05	0.000193167
MPN207a	MPN207a	New ORF	0.0127059	5.94255	0.8297	0.860089
MPN208	rpsB	30S ribosomal protein S2	-0.0844656	7.22031	0.106919	0.148826
MPN209	mgtA	Probable cation-transporting P-type ATPase (EC 3.6.3.-)	-0.0430414	7.3691	0.427013	0.502305
MPN210	secA	Protein translocase subunit secA	0.103524	7.6462	0.0528275	0.079969
MPN211	uvrB	UvrABC system protein B (Protein uvrB) (Excinuclease ABC subunit B)	0.0397231	6.21546	0.459457	0.537087
MPN212	MPN212	Conserved hypothetical protein MPN_212	-0.0669534	5.38822	0.3026	0.368967
MPN213	MPN213	Conserved hypothetical protein MPN_213	-0.408402	8.43079	2.06486e-12	1.05387e-11
MPN214	MPN214	Conserved hypothetical protein MPN_214	-0.344256	1.78001	0.018841	0.0310361
MPN215	oppB	Oligopeptide transport system permease protein oppB	-1.06428	6.33907	3.56365e-83	4.75493e-81	down
MPN216	oppC	Oligopeptide transport system permease protein oppC	-0.949728	6.75632	4.81606e-70	3.46015e-68
MPN217	oppD	Oligopeptide transport ATP-binding protein oppD	-1.1147	6.79268	2.04267e-93	3.17975e-91	down
MPN218	oppF	Oligopeptide transport ATP-binding protein oppF	-1.32965	7.55168	4.83992e-134	2.26024e-131	down
MPN218a	MPN218a	New ORF	1.36807	-3.13111	0.148661	0.198356
MPN219	rplK	50S ribosomal protein L11	-0.301585	6.02869	2.02892e-08	7.04466e-08
MPN220	rplA	50S ribosomal protein L1	-0.394531	6.40071	4.68446e-14	2.68422e-13
MPN221	pth	Peptidyl-tRNA hydrolase (PTH) (EC 3.1.1.29)	-0.206304	5.03629	0.000144201	0.000336708
MPN222	yacA	tRNA(Ile)-lysidine synthase (EC 6.3.4.-) (tRNA(Ile)-lysidine synthetase) (tRNA(Ile)-2-lysyl-cytidine synthase)	0.0140239	5.11766	0.808757	0.847676
MPN223	hprK	HPr kinase/phosphorylase (HPrK/P) (EC 2.7.11.-) (EC 2.7.4.-) (HPr(Ser) kinase/phosphorylase)	-0.401243	4.70898	5.11621e-13	2.73059e-12
MPN224	lgt	Prolipoprotein diacylglyceryl transferase (EC 2.4.99.-)	0.322722	6.06787	5.25687e-09	1.93304e-08
MPN225	rpsL	30S ribosomal protein S12	-0.0483676	6.93352	0.362869	0.435219
MPN226	rpsG	30S ribosomal protein S7	-0.4389	6.09651	2.02563e-16	1.47808e-15
MPN227	fus	Elongation factor G (EF-G)	-0.284136	9.00605	1.23699e-07	4.06813e-07
MPN228	rpsF	30S ribosomal protein S6	-0.596349	6.88125	4.36406e-29	7.15094e-28
MPN229	ssbA	Single-stranded DNA-binding protein (SSB) (Helix-destabilizing protein)	-0.475465	6.16062	6.40691e-19	5.34291e-18
MPN230	rpsR	30S ribosomal protein S18	-0.433755	5.17769	2.61344e-15	1.64929e-14
MPN231	rplI	50S ribosomal protein L9	-0.44858	5.945	2.39011e-16	1.71721e-15
MPN232	dnaB	Replicative DNA helicase	-0.599957	6.34479	1.04374e-22	1.10779e-21
MPN233	MPN233	Uncharacterized lipoprotein MPN_233	-0.152682	5.31473	0.00680846	0.0122056
MPN234	MPN234	Conserved hypothetical lipoprotein MPN_234	-0.752456	3.30514	4.51851e-14	2.63768e-13
MPN235	ung	Uracil-DNA glycosylase (UDG) (EC 3.2.2.-)	-0.110525	2.58752	0.368199	0.439205
MPN236	gatC	Aspartyl/glutamyl-tRNA(Asn/Gln) amidotransferase subunit C (Asp/Glu-ADT subunit C) (EC 6.3.5.-)	-0.205121	5.46308	0.000173698	0.000397631
MPN237	gatA	Glutamyl-tRNA(Gln) amidotransferase subunit A (Glu-ADT subunit A) (EC 6.3.5.-)	-0.197635	5.31995	0.000611683	0.00129256
MPN238	gatB	Aspartyl/glutamyl-tRNA(Asn/Gln) amidotransferase subunit B (Asp/Glu-ADT subunit B) (EC 6.3.5.-)	0.321704	5.46994	4.08202e-09	1.51294e-08
MPN239	gntR	Probable HTH-type transcriptional regulator gntR	0.0784336	4.89191	0.150695	0.200497
MPN240	trxB	Thioredoxin reductase (TRXR) (EC 1.8.1.9)	0.354079	5.48362	1.80683e-10	7.6017e-10
MPN241	MPN241	Transcription factor with WhiA C-terminal domain	0.201028	3.78714	0.0168961	0.0280301
MPN242	secG	Probable protein-export membrane protein secG	-0.090353	3.02922	0.409002	0.482943
MPN243	vacB	Ribonuclease R (RNase R) (EC 3.1.-.-) (VacB protein homolog)	-0.0559772	8.06246	0.290102	0.356521
MPN244	CdaM	Diadenylate cyclase CdaS	0.200002	5.44327	0.0010428	0.00213123
MPN245	def	Peptide deformylase (PDF) (EC 3.5.1.88) (Polypeptide deformylase)	0.0801095	3.04675	0.488275	0.567225
MPN246	gmk	Guanylate kinase (EC 2.7.4.8) (GMP kinase)	0.393926	4.57266	9.93742e-12	4.88502e-11
MPN247	prpC	Putative protein phosphatase PrpC (EC 3.1.3.16)	0.290909	4.39442	3.16342e-06	8.9264e-06
MPN248	prkC	Putative serine/threonine-protein kinase PrkC (EC 2.7.11.1)	0.467113	4.89368	2.52908e-16	1.78952e-15
MPN249	RsgA	Putative ribosome biogenesis GTPase rsgA (EC 3.6.1.-)	0.0261135	2.98093	0.827852	0.859127
MPN250	pgiB	Glucose-6-phosphate isomerase (GPI) (EC 5.3.1.9) (Phosphoglucose isomerase) (PGI) (Phosphohexose isomerase) (PHI)	0.342255	5.93892	6.21739e-10	2.47108e-09
MPN251	cfxE	Probable ribulose-phosphate 3-epimerase (EC 5.1.3.1) (Pentose-5-phosphate 3-epimerase) (PPE) (R5P3E)	0.639145	5.29731	7.53544e-29	1.21347e-27
MPN252	asnS	Asparaginyl-tRNA synthetase (EC 6.1.1.22) (Asparagine--tRNA ligase) (AsnRS)	0.321018	5.84478	8.78491e-09	3.16799e-08
MPN253	pgsA	CDP-diacylglycerol--glycerol-3-phosphate 3-phosphatidyltransferase (EC 2.7.8.5) (Phosphatidylglycerophosphate synthase) (PGP synthase)	0.584023	4.04483	2.15504e-15	1.37863e-14
MPN254	cinA	nicotinamide-nucleotide amidase	-0.481099	4.27934	1.33137e-13	7.31468e-13
MPN255	ygbP	2-C-methyl-D-erythritol 4-phosphate cytidylyltransferase-like	-0.193656	5.61406	0.000999277	0.00205126
MPN256	MPN256	Conserved hypothetical protein MPN_256	-0.262478	5.10279	6.94354e-06	1.88525e-05
MPN257	galE	UDP-glucose 4-epimerase (EC 5.1.3.2) (UDP-galactose 4-epimerase)	-0.15075	5.16094	0.00543364	0.00985441
MPN258	mglA	Nucleotide ABC transporter ATP-binding subunit	-0.237432	7.49457	1.65552e-05	4.33125e-05
MPN259	rbsC1	Nucleotide ABC transporter permease subunit, but probably C-terminal	-0.293204	7.17418	2.93008e-08	1.00245e-07
MPN260	rbsC	Nucleotide ABC transporter permease subunit	0.126432	6.84835	0.0158987	0.0264695
MPN261	topA	DNA topoisomerase 1 (EC 5.99.1.2) (DNA topoisomerase I) (Omega-protein) (Relaxing enzyme) (Untwisting enzyme) (Swivelase)	-0.105071	7.30516	0.058505	0.0877106
MPN262	MPN262	Uncharacterized protein, similar to reticulocyte binding protein	-0.0997897	5.74945	0.0707966	0.103643
MPN263	trx	Thioredoxin (Trx)	0.142118	4.78488	0.00909234	0.0158437
MPN264	MPN264	Uncharacterized hydrolase, haloacid dehalogenase-like family protein (EC 3.1.-.-)	-0.169562	5.93612	0.00214375	0.00415407
MPN265	trpS	Tryptophanyl-tRNA synthetase (EC 6.1.1.2) (Tryptophan--tRNA ligase) (TrpRS)	-0.44551	4.37334	3.00512e-12	1.51718e-11
MPN266	spxA	Transcriptional regulatory protein Spx	-0.124829	4.2603	0.0572372	0.0859478
MPN267	ppnK	Probable inorganic polyphosphate/ATP-NAD kinase (Poly(P)/ATP NAD kinase) (EC 2.7.1.23)	-0.0807324	5.38381	0.192585	0.24742
MPN268	ptsG	Putative phosphotransferase enzyme IIB component MPN_268 (EC 2.7.1.69)	0.290664	4.12182	1.90656e-05	4.96023e-05
MPN269	ymdA	Endoribonuclease Y (Rnase Y)	0.490277	5.08069	6.8183e-19	5.63565e-18
MPN270	MPN270	Putative oligopeptide ABC transporter (permease protein)	0.110424	1.14989	0.54204	0.616645
MPN271	MPN271	Conserved hypothetical lipoprotein MPN_271	-0.565495	3.47249	1.43169e-09	5.45796e-09
MPN272	MPN272	Uncharacterized protein MPN_272	1.14565	3.53618	4.80311e-35	9.34604e-34	up
MPN273	hit1	Diadenosine tetraphosphate Ap4A hydrolase (EC 3.6.1.41)	0.298274	4.32033	7.7666e-05	0.000187442
MPN274	MPN274	Putative ABC transporter	-0.42505	3.08981	6.48645e-05	0.000157769
MPN275	yaaK	DNA-binding protein, YbaB/EbfC family	0.255987	3.55488	0.00446354	0.00823902
MPN276	MPN276	Conserved hypothetical protein MPN_276	-0.595749	4.57033	1.33928e-22	1.40549e-21
MPN277	lysS	Lysyl-tRNA synthetase (EC 6.1.1.6) (Lysine--tRNA ligase) (LysRS)	-0.0304485	4.84648	0.612057	0.682988
MPN278	yefE	UDP-galactopyranose mutase (EC 5.4.99.9)	0.461875	4.05878	7.68269e-11	3.40077e-10
MPN279	lepA	GTP-binding protein lepA	0.149453	4.7614	0.00938762	0.0163278
MPN280	rnjA	Ribonuclease J1 (RNase J1) (EC 3.1.-.-)	-0.27303	7.08064	8.6423e-07	2.60384e-06
MPN281	MPN281	Conserved hypothetical lipoprotein MPN_281	0.24345	4.99062	0.000196864	0.000448465
MPN282	MPN282	Conserved hypothetical protein MPN_282	0.839569	3.71754	1.7853e-21	1.71904e-20
MPN283	MPN283	Uncharacterized protein MPN_283	0.226326	1.71011	0.133612	0.180599
MPN283a	MPN283a	MPN283a	-1.66962	-2.8559	0.0510552	0.0774115
MPN284	MPN284	Uncharacterized lipoprotein MPN_284	-0.290058	5.6149	2.83159e-07	8.90473e-07
MPN285	hsdS	Putative type-1 restriction enzyme specificity protein MPN_285 (S.mpnORFGP) (Type I restriction enzyme specificity protein MPN_285) (S protein)	-0.255804	3.72325	0.0218972	0.0357552
MPN286	MPN286	Putative adhesin P1-like protein MPN_286	0.0474319	2.79194	0.688428	0.751323
MPN287	MPN287	Uncharacterized protein MPN_287	0.196004	3.01834	0.148478	0.198356
MPN288	MPN288	Conserved hypothetical lipoprotein MPN_288	-0.124407	5.46767	0.0371029	0.0578533
MPN289	hsdS	Putative type-1 restriction enzyme specificity protein MPN_289 (S.mpnORFEBP) (Type I restriction enzyme specificity protein MPN_289) (S protein)	-0.0475653	2.79444	0.685597	0.750701
MPN290	hsdS	Putative type-1 restriction enzyme specificity protein MPN_290 (S.mpnORFEAP) (Type I restriction enzyme specificity protein MPN_290) (S protein)	-0.41525	0.304659	0.0623516	0.0930295
MPN291	TsaB	tRNA 37A N(6)-threonylcarbamoyladenosine/Probable O-sialoglycoprotein endopeptidase	0.293828	3.26233	0.00397001	0.00746038
MPN292	rluD	Ribosomal large subunit pseudouridine synthase D (EC 5.4.99.-)	0.0980545	3.99196	0.184769	0.239022
MPN293	lsp	Lipoprotein signal peptidase (EC 3.4.23.36) (Prolipoprotein signal peptidase) (Signal peptidase II) (SPase II)	0.396979	3.43524	0.000142608	0.000334663
MPN294	pfpI	SImilar to intracellular protease ThiJ/PfpI;Oxidative stress chaperone	-0.0669007	4.81536	0.26446	0.331107
MPN295	MPN295	Conserved hypothetical protein MPN_295	0.211285	5.96763	0.000155194	0.00035879
MPN296	rpsU	30S ribosomal protein S21	-0.436231	4.64788	5.64296e-12	2.78864e-11
MPN297	gpsB	Similar to cell-division initiation protein DivIVA	-0.351202	5.94809	7.9598e-10	3.11065e-09
MPN298	acpS	Holo-[acyl-carrier-protein] synthase (Holo-ACP synthase) (EC 2.7.8.7) (4'-phosphopantetheinyl transferase acpS)	-0.390549	4.76795	1.44652e-10	6.22605e-10
MPN299	plsC	Probable 1-acyl-sn-glycerol-3-phosphate acyltransferase (1-AGP acyltransferase) (1-AGPAT) (EC 2.3.1.51) (Lysophosphatidic acid acyltransferase) (LPAAT)	-0.315484	4.92517	1.32426e-09	5.06909e-09
MPN300	dyr	Dihydrofolate reductase (EC 1.5.1.3) and segregation and condensation protein A, ScpA	0.102453	5.25718	0.0736186	0.107437
MPN301	scpB	Segregation and condensation protein B	0.148511	3.70805	0.0876406	0.125163
MPN302	pfk	6-phosphofructokinase (Phosphofructokinase) (EC 2.7.1.11) (Phosphohexokinase)	-0.168532	5.78056	0.0039778	0.00746038
MPN303	pyk	Pyruvate kinase (PK) (EC 2.7.1.40)	0.20033	6.8332	0.000541503	0.00115208
MPN304	arcA	Putative arginine deiminase (ADI) (EC 3.5.3.6) (Arginine dihydrolase) (AD) N-terminal fragment	0.203712	5.41032	0.000212996	0.00048169
MPN305	arcA	Putative arginine deiminase (ADI) (EC 3.5.3.6) (Arginine dihydrolase) (AD) C-terminal fragment	0.620515	4.15956	2.41896e-16	1.72466e-15
MPN306	argI	Ornithine carbamoyltransferase, catabolic (OTCase) (EC 2.1.3.3)	0.500878	3.04411	6.44187e-06	1.75414e-05
MPN307	arcC	Carbamate kinase-like protein (EC 2.7.2.2)	0.579895	6.00898	3.60125e-26	4.87473e-25
MPN308	MPN308	basic amino acid/polyamine antiporter	0.467839	6.25386	5.15581e-17	3.85242e-16
MPN309	p65	Proline-rich P65 protein	-0.0413012	7.17603	0.531432	0.606794
MPN310	hmw2	Cytadherence high molecular weight protein 2 (Cytadherence accessory protein 2)	-0.526915	8.35449	1.3271e-20	1.18049e-19
MPN311	MPN311	Conserved hypothetical protein MPN_311	-0.0162606	5.94986	0.765491	0.811542
MPN312	MPN312	Uncharacterized protein MPN_312	-0.41215	5.10627	7.64645e-14	4.32835e-13
MPN313	MPN313	Sigma20 accesory protein	0.124906	0.0291911	0.618889	0.688966
MPN314	mraZ	Protein mraZ	-0.852907	7.16312	4.47901e-53	1.39446e-51
MPN315	mraW	S-adenosyl-L-methionine-dependent methyltransferase mraW (EC 2.1.1.-)	-0.365905	7.38713	3.15666e-12	1.58512e-11
MPN316	ftsA	Cell division protein ftsA	-0.339388	7.74019	3.79448e-10	1.53422e-09
MPN317	ftsZ	Cell division protein ftsZ	-0.671793	7.12964	1.87821e-32	3.43969e-31
MPN318	MPN318	Putative amino acid pernease	0.0733399	6.4779	0.186571	0.24102
MPN319	gap1	Putative amino acid pernease	-0.457077	6.7597	2.77993e-16	1.93765e-15
MPN320	thyA	Thymidylate synthase (TS) (TSase) (EC 2.1.1.45)	0.488042	5.95125	1.69005e-18	1.36078e-17
MPN321	dhfr	Dihydrofolate reductase (EC 1.5.1.3)	0.646176	5.51387	4.85572e-32	8.55707e-31
MPN322	nrdF	Ribonucleoside-diphosphate reductase subunit beta (EC 1.17.4.1) (Ribonucleotide reductase small subunit)	0.340788	6.60128	7.13486e-11	3.1885e-10
MPN323	nrdI	Protein nrdI	0.354046	5.60373	2.79635e-10	1.15566e-09
MPN324	nrdE	Ribonucleoside-diphosphate reductase subunit alpha (EC 1.17.4.1) (Ribonucleotide reductase)	0.553318	7.40799	1.38544e-25	1.72534e-24
MPN325	rplU	50S ribosomal protein L21	-0.253262	6.55184	9.27462e-06	2.48209e-05
MPN326	ysxB	ribosomal-processing cysteine protease Prp	-0.564123	5.64232	4.9738e-22	5.04949e-21
MPN327	rpl27	50S ribosomal protein L27	-0.631093	5.48988	6.59393e-23	7.079e-22
MPN328	nfo	Probable endonuclease 4 (EC 3.1.21.2) (Endonuclease IV) (Endodeoxyribonuclease IV)	-0.104532	6.65482	0.0465999	0.0715861
MPN329	fur	Ferric uptake regulation protein	0.193987	4.53468	0.00128897	0.00258348
MPN330	MPN330	Conserved hypothetical protein MPN_330	-0.174836	4.43513	0.00408631	0.00764853
MPN331	tig	Trigger factor (TF) (EC 5.2.1.8)	0.368807	7.36163	2.92781e-12	1.48618e-11
MPN332	lon	ATP-dependent protease La (EC 3.4.21.53)	-0.496249	8.3397	1.0678e-20	9.58971e-20
MPN333	MPN333	Putative ABC transport system permease protein	0.197421	6.13408	0.000460657	0.000986821
MPN334	bcrA	Putative ABC transporter ATP-binding protein MPN_334	0.521937	4.25194	1.39381e-14	8.50862e-14
MPN335	MPN335	Putative ABC transport system permease protein	0.738409	5.09575	2.72018e-41	5.90849e-40
MPN336	nadD	Nicotinate-nucleotide adenylyltransferase (EC 2.7.7.18), phosphopantetheine adenylyltransferase (EC 2.7.7.3) and choline-phosphate cytidylyltransferase (EC 2.7.7.15)	0.49208	3.68882	1.01057e-08	3.63027e-08
MPN337	MPN337	Conserved hypothetical protein MPN_337	0.369315	4.885	4.11762e-11	1.89451e-10
MPN338	MPN338	Conserved hypothetical protein MPN_338	0.31935	5.27864	1.42656e-08	5.00905e-08
MPN339	MPN339	Conserved hypothetical protein MPN_339 (RDD family protein)	0.532277	3.59524	1.19112e-08	4.23005e-08
MPN340	pcrA	DNA helicase II / ATP-dependent DNA helicase PcrA [EC:3.6.4.12]	0.178915	4.29361	0.0099824	0.01733
MPN341	mutB1	DNA helicase II / ATP-dependent DNA helicase PcrA [EC:3.6.4.12]	0.239021	4.493	0.000304464	0.000673861
MPN342	hsdM	Putative type I restriction enzyme HsdM (EC 2.1.1.72)	0.222131	5.99338	3.93892e-05	9.88965e-05
MPN343	hsdS	Putative type-1 restriction enzyme specificity protein MPN_343 (S.mpnORFDP) (Type I restriction enzyme specificity protein MPN_343) (S protein)	-0.0802757	2.74803	0.510004	0.587382
MPN344	MPN344	Uncharacterized protein MPN_344	-0.570303	3.58397	3.81823e-09	1.42081e-08
MPN345	hsdR	Putative type-1 restriction enzyme mpnORFDP R protein part 2 (EC 3.1.21.3) (Putative type I restriction enzyme mpnORFDP R protein part 2) (mpnORFDBP)	-0.624534	1.60778	4.96287e-05	0.000121818
MPN346	hsdR	Uncharacterized protein MPN_346	-0.0487513	1.14196	0.826044	0.859
MPN347	hsdR	Putative type I restriction enzyme mpnORFDP R protein part 1 (EC 3.1.21.3) (mpnORFDAP)	-0.316767	0.862428	0.0908783	0.128998
MPN347a	MPN347a	NaN	-0.227069	1.69816	0.12711	0.173569
MPN347b	MPN347b	type II toxin-antitoxin system death-on-curing family toxin	-0.654849	-0.37163	0.0180345	0.0297601
MPN347c	MPN347c	type II toxin-antitoxin system death-on-curing family toxin	-0.249789	0.438735	0.252777	0.317757
MPN348	mthfs	5-formyltetrahydrofolate cyclo-ligase (EC 6.3.3.2)	0.397344	1.57766	0.0154434	0.0257574
MPN349	ymdB	M-pesterase	0.805527	3.29384	4.62787e-14	2.67552e-13
MPN350	plsY	Putative glycerol-3-phosphate acyltransferase PlsY (EC 2.3.1.15)	-0.451268	3.61042	1.05785e-06	3.1267e-06
MPN351	trmK	tRNA: m1A22 methyltransferase TmrK	-0.37397	4.54442	1.58868e-10	6.80655e-10
MPN352	sigA	RNA polymerase sigma factor rpoD (Sigma-A) (EC 2.7.7.6)	-0.40465	7.72613	2.54157e-14	1.52169e-13
MPN353	dnaG	DNA primase (EC 2.7.7.-)	0.0567454	4.59891	0.32777	0.396038
MPN354	glyS	Glycyl-tRNA synthetase (EC 6.1.1.14) (Glycine--tRNA ligase) (GlyRS)	-0.19813	5.09761	0.000944269	0.0019469
MPN355	yacO	Probable 23S rRNA (guanosine-2'-O-)-methyltransferase rlmB (EC 2.1.1.-)	-0.350013	3.69095	0.000207626	0.000471831
MPN356	cysS	Cysteinyl-tRNA synthetase (EC 6.1.1.16) (Cysteine--tRNA ligase) (CysRS)	-0.0556402	4.54112	0.363887	0.435219
MPN357	lig	DNA ligase (EC 6.5.1.2) (Polydeoxyribonucleotide synthase [NAD+])	-0.383471	6.11538	1.05222e-12	5.49035e-12
MPN358	MPN358	Uncharacterized protein MPN_358	0.0865327	4.73349	0.12614	0.172496
MPN359	MPN359	Conserved hypothetical protein MPN_359	0.134853	5.11357	0.0169879	0.0281324
MPN360	rpmE	50S ribosomal protein L31	-0.127707	4.98624	0.021355	0.034931
MPN361	prfA	Peptide chain release factor 1 (RF-1)	-0.613258	5.54416	4.49951e-26	5.91908e-25
MPN362	hemK	Protein methyltransferase hemK (EC 2.1.1.-) (Protein-glutamine N-methyltransferase hemK) (Protein-(glutamine-N(5)) MTase hemK)	-0.331844	3.79662	2.67619e-05	6.81081e-05
MPN363	MPN363	Conserved hypothetical lipoprotein MPN_363	0.41106	3.41232	2.28198e-05	5.88776e-05
MPN365	MPN365	Putative type-1 restriction enzyme specificity protein MPN_365 (S.mpnORFCP) (Type I restriction enzyme specificity protein MPN_365) (S protein)	-0.670918	2.81543	7.54583e-09	2.73171e-08
MPN366	MPN366	Putative mgpC-like protein MPN_366	-0.54196	4.87249	3.05844e-22	3.1391e-21
MPN367	MPN367	Putative mgpC-like protein MPN_367	0.382484	5.71091	3.56879e-10	1.44924e-09
MPN368	MPN368	Uncharacterized protein MPN_368	0.158876	2.6645	0.189038	0.24387
MPN369	MPN369	Uncharacterized lipoprotein MPN_369	-0.445983	1.03949	0.0147589	0.0247928
MPN370	MPN370	Putative adhesin P1-like protein MPN_370	0.431606	3.21361	0.000564533	0.00119835
MPN371	MPN371	Uncharacterized protein MPN_371	0.104211	1.18791	0.535078	0.609466
MPN372	ptxA	ADP-ribosylating toxin CARDS (EC 2.4.2.-) (CARDX TX) (ADP-ribosyltransferase CARDS)	-1.87884	7.79465	1.75396e-246	1.6382e-243	down
MPN373	MPN373	Uncharacterized protein MPN_373	0.803046	1.4714	9.49875e-07	2.82542e-06
MPN374	MPN374	Uncharacterized protein MPN_374	0.17894	1.48507	0.286781	0.353369
MPN375	MPN375	Uncharacterized protein MPN_375	-0.0530081	3.60772	0.549313	0.623207
MPN376	MPN376	Uncharacterized protein MPN_376	-0.773033	9.4311	2.78173e-46	6.8372e-45
MPN377	MPN377	Uncharacterized protein MPN_377	-0.246531	5.10075	5.66027e-06	1.55304e-05
MPN378	dnaE	DNA polymerase III subunit alpha (EC 2.7.7.7)	0.105523	6.00732	0.0764481	0.111121
MPN379	polA	5'-3' exonuclease (EC 3.1.11.-)	0.489979	4.91472	1.17438e-19	9.97157e-19
MPN380	fpg	Formamidopyrimidine-DNA glycosylase (Fapy-DNA glycosylase) (EC 3.2.2.23) (DNA-(apurinic or apyrimidinic site) lyase mutM) (AP lyase mutM) (EC 4.2.99.18)	0.361036	4.13146	1.38491e-07	4.49136e-07
MPN381	yidA	Putative Cof-like hydrolase acting on phosphorylated sugars and small metabolites	-0.0133614	4.95829	0.818207	0.854816
MPN382	coaE	Dephospho-CoA kinase (EC 2.7.1.24) (Dephosphocoenzyme A kinase)	0.246114	3.87182	0.00129934	0.00259867
MPN383	yidA	nucleotidase, also common to HADs (works well also with CoA and NADP)	0.281017	5.21826	2.30504e-07	7.32283e-07
MPN384	leuS	Leucyl-tRNA synthetase (EC 6.1.1.4) (Leucine--tRNA ligase) (LeuRS)	0.167305	6.59085	0.00180777	0.00353234
MPN385	MPN385	Conserved hypothetical protein MPN_385	-0.166291	2.77532	0.190927	0.245628
MPN386	yaaF	Putative deoxynucleoside kinase protein (EC 2.7.1.76, EC 2.7.1.113)	-0.034398	5.59564	0.55892	0.629712
MPN387	MPN387	Conserved hypothetical protein MPN_387	0.179737	7.16241	0.000731047	0.00153094
MPN388	MPN388	Conserved hypothetical protein MPN_388	0.429351	5.99258	1.53131e-15	1.00721e-14
MPN389	lplA	Probable lipoate-protein ligase A (Lipoate--protein ligase) (EC 2.7.7.63)	0.23464	7.37335	8.13839e-06	2.18427e-05
MPN390	pdhD	Dihydrolipoyl dehydrogenase (EC 1.8.1.4) (Dihydrolipoamide dehydrogenase) (E3 component of pyruvate complex)	0.35455	7.98185	8.2347e-11	3.62793e-10
MPN391	pdhC	Dihydrolipoyllysine-residue acetyltransferase component of pyruvate dehydrogenase complex (EC 2.3.1.12) (E2) (Dihydrolipoamide acetyltransferase component of pyruvate dehydrogenase complex)	0.355479	7.81218	3.31098e-09	1.23698e-08
MPN391a	NA	NA	-1.45197	8.54595	3.1814e-120	7.42857e-118	down
MPN392	pdhB	Pyruvate dehydrogenase E1 component subunit beta (EC 1.2.4.1)	0.752708	8.41538	5.12196e-43	1.16681e-41
MPN393	pdhA	Pyruvate dehydrogenase E1 component subunit alpha (EC 1.2.4.1)	0.919554	8.24218	6.95767e-58	2.95385e-56
MPN394	nox	Probable NADH oxidase (NOXase) (EC 1.6.99.3)	0.434768	7.79533	2.67438e-16	1.8781e-15
MPN395	apt	Adenine phosphoribosyltransferase (APRT) (EC 2.4.2.7)	-0.295041	4.60301	3.67751e-06	1.02531e-05
MPN396	secD	Protein-export membrane protein secD	0.511732	7.33541	5.67503e-22	5.69944e-21
MPN397	spoT	Probable guanosine-3',5'-bis(diphosphate) 3'-pyrophosphohydrolase (EC 3.1.7.2) (Penta-phosphate guanosine-3'-pyrophosphohydrolase) ((ppGpp)ase)	0.238076	4.18757	0.000440742	0.000946328
MPN398	MPN398	Uncharacterized protein MPN_398	-0.222964	5.21704	0.000353736	0.000771937
MPN399	MPN399	Conserved hypothetical protein MPN_399	-0.453434	6.57301	1.02385e-13	5.72622e-13
MPN400	MPN400	IgG binding protein by homology to M. mycoides	-0.610131	8.85784	3.03218e-26	4.16479e-25
MPN401	greA	Transcription elongation factor greA (Transcript cleavage factor greA)	0.294337	5.27094	2.0248e-07	6.49885e-07
MPN402	proS	Prolyl-tRNA synthetase (EC 6.1.1.15) (Proline--tRNA ligase) (ProRS)	-0.240738	5.5265	1.5487e-05	4.08612e-05
MPN403	MPN403	Conserved hypothetical protein MPN_403	0.328219	2.66233	0.00629342	0.0113476
MPN404	MPN404	Conserved hypothetical protein MPN_404	0.730548	3.26776	1.80294e-11	8.41973e-11
MPN405	MPN405	Conserved hypothetical protein MPN_405	0.838042	2.4127	4.60497e-11	2.10836e-10
MPN406	acpA	Acyl carrier protein homolog	-0.256068	4.24403	0.000101627	0.000240304
MPN407	MPN407	Predicted lipase	0.391562	4.84512	2.81838e-13	1.5394e-12
MPN408	MPN408	Conserved hypothetical lipoprotein MPN_408	0.24706	5.75527	1.83482e-05	4.78694e-05
MPN409	MPN409	Putative adhesin P1-like protein MPN_409	0.336931	3.22004	0.0012436	0.00250328
MPN410	MPN410	Uncharacterized protein MPN_410	-0.66995	3.50846	1.29358e-12	6.71225e-12
MPN411	MPN411	Conserved hypothetical lipoprotein MPN_411	-0.226092	-0.529962	0.483791	0.562716
MPN412	MPN412	Uncharacterized protein MPN_412	0.0108544	3.09638	0.943248	0.957601
MPN413	MPN413	Uncharacterized protein MPN_413	-0.15019	1.33584	0.416301	0.490941
MPN414	MPN414	Putative mgpC-like protein MPN_414	0.259712	1.11972	0.172967	0.22563
MPN415	p37	ABC thiamine importer, substrate-binding subunit, thiB	0.461797	2.03019	0.00087973	0.00182188
MPN416	p29	ABC thiamine importer, ATPase subunit, thiQ	0.726106	2.36578	9.64664e-08	3.19502e-07
MPN417	p69	ABC thiamine importer, permease subunit, thiP	0.560423	2.77916	1.85033e-06	5.31755e-06
MPN418	alaS	Alanyl-tRNA synthetase (EC 6.1.1.7) (Alanine--tRNA ligase) (AlaRS)	0.229128	6.39531	4.84938e-05	0.000119507
MPN419	YqgF	Putative Holliday junction resolvase (EC 3.1.-.-)	0.0520698	2.80857	0.716019	0.77763
MPN420	glpQ	Glycerophosphoryl diester phosphodiesterase	0.336565	5.34487	5.6318e-10	2.25756e-09
MPN421	glpU	Major facilitator family protein CglT	0.178888	5.6902	0.00110691	0.00224614
MPN422	mnmA	tRNA-specific 2-thiouridylase mnmA (EC 2.8.1.-)	0.164606	4.56296	0.00541271	0.00983556
MPN423	MPN423	Conserved hypothetical protein MPN_423	-0.201767	3.19969	0.0451048	0.0694035
MPN424	ylxM	Putative helix-turn-helix protein, YlxM/p13-like protein; Transcription factor.	0.164239	2.92683	0.154834	0.205418
MPN425	ftsY	Cell division protein ftsY homolog	-0.178709	4.80491	0.00528867	0.00962889
MPN426	smc	SMC family, chromosome/DNA binding/protecting functions	-0.0105983	6.19461	0.851456	0.879712
MPN427	yidA	P-sugar phosphatase YidA (Canadian consortium)	0.53195	4.08978	3.10754e-14	1.84869e-13
MPN428	pta	Phosphate acetyltransferase (EC 2.3.1.8) (Phosphotransacetylase)	0.335828	7.41574	2.71582e-10	1.12737e-09
MPN429	pgk	Phosphoglycerate kinase (EC 2.7.2.3)	0.0682907	7.62192	0.212143	0.270316
MPN430	gap	Glyceraldehyde-3-phosphate dehydrogenase (GAPDH) (EC 1.2.1.12)	0.246613	7.53684	0.000312466	0.00068831
MPN431	cbiQ	Similar to CbiQ, cobalt ABC transporter ATP-binding protein	-0.0294524	4.3813	0.670936	0.737434
MPN432	cbiO 1	Putative cobalt ABC transporter ATP-binding protein	-0.0868869	5.85515	0.120599	0.165646
MPN433	cbiO 2	Putative cobalt ABC transporter ATP-binding protein CbiO	0.136495	3.65171	0.137284	0.185293
MPN434	dnaK	Chaperone protein DnaK (Heat shock protein 70) (Heat shock 70 kDa protein) (HSP70)	-0.955215	8.9528	2.46088e-53	7.92574e-52
MPN435	MPN435	lysylphosphatidylglycerol synthetase family	-0.124607	4.28481	0.0616247	0.092092
MPN436	MPN436	Uncharacterized lipoprotein MPN_436	0.334187	6.74011	2.55785e-10	1.06653e-09
MPN437	MPN437	Uncharacterized protein MPN_437	0.401789	2.90507	0.000751234	0.00156898
MPN438	MPN438	Uncharacterized protein MPN_438	-0.128917	0.742951	0.548343	0.623056
MPN439	MPN439	Uncharacterized lipoprotein MPN_439	-0.472538	0.845761	0.0120416	0.0206743
MPN440	MPN440	Uncharacterized protein MPN_440	-0.103298	1.73141	0.525313	0.601277
MPN441	MPN441	Conserved hypothetical protein MPN_441	-0.136704	-3.63891	1	1
MPN442	MPN442	Uncharacterized lipoprotein MPN_442	-0.305565	3.11915	0.00366368	0.00689894
MPN443	deaD	Probable ATP-dependent RNA helicase (EC 3.6.1.-)	0.287427	4.8982	4.5671e-08	1.52891e-07
MPN444	MPN444	Conserved hypothetical lipoprotein MPN_444	0.294975	7.26034	3.91171e-08	1.32375e-07
MPN445	lip3	Triacylglycerol lipase (lip) 3 (EC 3.1.-.-)	-0.37941	4.7024	6.76273e-11	3.0514e-10
MPN446	rpsD	30S ribosomal protein S4	0.119455	7.00605	0.0264434	0.0422913
MPN447	hmw1	Cytadherence high molecular weight protein 1 (Cytadherence accessory protein 1)	-0.306435	8.23805	7.1486e-09	2.60812e-08
MPN448	MPN448	transporter protein	-0.0836302	4.8733	0.168706	0.22162
MPN449	MPN449	Conserved hypothetical protein MPN_449	0.124751	6.44687	0.0227874	0.0368863
MPN450	holA	DNA polymerase III subunit delta (EC 2.7.7.7)	0.00100089	4.19355	0.994627	1
MPN451	comE3	ComE operon protein 3 related protein	-0.339396	2.14105	0.0121952	0.0208996
MPN452	hmw3	Cytadherence high molecular weight protein 3 (Cytadherence accessory protein 3) (Accessory adhesin protein 3)	0.266409	8.24113	9.02309e-07	2.70114e-06
MPN453	P30	P30 adhesin (Cytadhesin P30) (30 kDa adhesin-related protein)	0.347905	6.99277	1.37978e-10	5.98561e-10
MPN454	MPN454	Conserved hypothetical protein MPN_454	0.208328	6.00455	0.00035284	0.000771785
MPN455	ctaD	Putative phosphatidic acid phosphatase family protein	0.226311	6.26594	0.00026461	0.000588442
MPN456	OppA	Conserved hypothetical lipoprotein MPN_456/OppA	0.250026	7.87627	3.13747e-06	8.88e-06
MPN457	MPN457	Uncharacterized protein MPN_457/OppA	0.339526	3.49633	0.000326772	0.000718129
MPN458	MPN458	OppA	0.0329621	4.36922	0.604584	0.675456
MPN459	MPN459	Conserved hypothetical lipoprotein MPN_459/OppA	0.132756	7.03048	0.0219797	0.0358272
MPN460	ktrB	Ktr system potassium uptake protein B	0.345056	6.25509	2.25521e-10	9.44561e-10
MPN461	ktrA	Ktr system potassium uptake protein A;binds c-di-AMP	0.177308	4.59898	0.00225011	0.00434214
MPN462	MPN462	Uncharacterized protein MPN_462	-0.123777	2.73525	0.301395	0.367977
MPN463	MPN463	Conserved hypothetical protein MPN_463	-0.279552	1.72991	0.0671632	0.0989438
MPN464	MPN464	Putative mgpC-like protein MPN_464	0.283619	1.62785	0.0673976	0.0991329
MPN464a	MPN464a	MPN464a	-0.475411	3.29972	1.25353e-06	3.69338e-06
MPN465	MPN465	Conserved hypothetical protein MPN_465	-0.321877	-0.312119	0.282686	0.348932
MPN466	MPN466	Conserved hypothetical protein MPN_466	-0.30307	2.22583	0.0299682	0.0474411
MPN467	MPN467	Conserved hypothetical lipoprotein MPN_467	-0.22066	1.26829	0.206423	0.264471
MPN468	MPN468	Putative adhesin P1-like protein MPN_468	0.480723	-0.674895	0.1281	0.174665
MPN468a	MPN468a	MPN468a	0.203341	1.31601	0.226971	0.287251
MPN469	MPN469	Conserved hypothetical protein MPN_469	-0.320239	5.86585	2.18824e-07	6.97548e-07
MPN470	pepX	Putative Xaa-Pro aminopeptidase (X-Pro aminopeptidase) (EC 3.4.11.9) (Aminopeptidase P) (APP) (Aminoacylproline aminopeptidase)	-0.0768453	7.28311	0.153607	0.204081
MPN471	rpmG	50S ribosomal protein L33 1	0.0659543	4.01491	0.364357	0.435219
MPN472	FakB	Lipid binding	0.418096	5.43992	4.93195e-12	2.45024e-11
MPN473	lip2	Putative esterase/lipase 2 (EC 3.1.-.-)	0.191646	4.81273	0.000467013	0.000998147
MPN474	MPN474	Uncharacterized protein MPN_474	0.43104	7.82584	9.06591e-13	4.78393e-12
MPN475	engA	GTP-binding protein engA	0.101092	4.83042	0.0863325	0.123673
MPN476	cmk	Cytidylate kinase (CK) (EC 2.7.4.14) (Cytidine monophosphate kinase) (CMP kinase)	0.318074	4.32322	1.28468e-06	3.77323e-06
MPN477	MPN477	Conserved hypothetical protein MPN_477	0.299888	4.90042	4.35509e-08	1.46847e-07
MPN478	YebC	YebC family protein; Transcription factor of the tetR family	0.527765	5.72814	8.69675e-19	7.12523e-18
MPN479	acpH	Acyl carrier protein phosphodiesterase (ACP phosphodiesterase) (EC 3.1.4.14)	0.354242	5.22693	2.42433e-09	9.1673e-09
MPN480	valS	Valyl-tRNA synthetase (EC 6.1.1.9) (Valine--tRNA ligase) (ValRS)	0.0573392	5.82059	0.295347	0.361065
MPN481	ysxC	Probable GTP-binding protein engB	-0.644194	3.90492	2.83778e-17	2.19049e-16
MPN482	MPN482	Uncharacterized protein MPN_482	-0.414289	3.183	4.14711e-05	0.000103844
MPN483	yibD	Glycosyltransferase (EC 2.4.1.157, EC 2.4.1.46)	0.123364	3.99217	0.107192	0.148984
MPN484	MPN484	Uncharacterized protein MPN_484	0.648972	1.98566	3.27195e-06	9.20482e-06
MPN485	MPN485	Uncharacterized protein MPN_485	0.335482	4.88588	5.75221e-10	2.29597e-09
MPN486	MPN486	Uncharacterized protein MPN_486	0.509891	-3.05492	0.584094	0.65413
MPN487	HapE	Probable cysteine desulfurase (EC 2.8.1.7)/D-cysteine desulfhydrase	-0.494642	4.00659	1.39964e-11	6.70391e-11
MPN488	nifU	NifU-like protein	-0.480997	2.93461	5.6426e-05	0.000137603
MPN489	MPN489	Uncharacterized lipoprotein MPN_489	-0.0194249	8.0686	0.717735	0.777685
MPN490	recA	Protein recA (Recombinase A)	0.0415357	2.90132	0.740681	0.794659
MPN491	mnuA	Membrane nuclease A	-0.123844	7.56821	0.025524	0.0409741
MPN492	ulaE	Probable L-ribulose-5-phosphate 3-epimerase ulaE (EC 5.1.3.22) (L-xylulose-5-phosphate 3-epimerase) (L-ascorbate utilization protein E)	0.486201	3.41321	2.20428e-05	5.71888e-05
MPN493	ulaD	Probable 3-keto-L-gulonate-6-phosphate decarboxylase (KGPDC) (EC 4.1.1.85) (3-dehydro-L-gulonate-6-phosphate decarboxylase) (L-ascorbate utilization protein D)	0.613735	3.65339	1.84577e-12	9.47224e-12
MPN494	ulaC	Ascorbate-specific phosphotransferase enzyme IIA component (EC 2.7.1.-) (PTS system ascorbate-specific EIIA component)	0.834605	3.32977	1.95105e-15	1.25675e-14
MPN495	ulaB	Ascorbate-specific phosphotransferase enzyme IIB component (EC 2.7.1.69) (Ascorbate-specific PTS system EIIB component)	1.1079	2.97984	1.99648e-23	2.2199e-22	up
MPN496	ulaA	Ascorbate-specific permease IIC component ulaA (Ascorbate-specific PTS system EIIC component)	0.0409347	3.69701	0.650283	0.719464
MPN497	ulaG	Probable L-ascorbate-6-phosphate lactonase ulaG (EC 3.1.1.-)	0.424341	5.12526	2.22863e-15	1.41601e-14
MPN497a	NA	NA	0.477023	3.18462	2.36555e-06	6.77738e-06
MPN498	araD	Probable L-ribulose-5-phosphate 4-epimerase ulaF (EC 5.1.3.4) (Phosphoribulose isomerase) (L-ascorbate utilization protein F)	0.872066	4.58	9.61982e-51	2.89836e-49
MPN499	MPN499	Uncharacterized protein MPN_499	0.675036	3.25563	1.31765e-10	5.77788e-10
MPN500	MPN500	Putative adhesin P1-like protein MPN_500	0.330498	3.23327	0.00153508	0.00303121
MPN501	MPN501	Uncharacterized protein MPN_501	0.377661	2.83667	0.00131728	0.00262332
MPN502	MPN502	Uncharacterized protein MPN_502	0.180535	2.88598	0.105694	0.147341
MPN503	MPN503	Putative mgpC-like protein MPN_503	0.197209	1.21382	0.258065	0.323969
MPN504	MPN504	Uncharacterized protein MPN_504	-0.322912	2.73448	0.0073181	0.0129945
MPN505	MPN505	Uncharacterized protein MPN_505	-0.07449	2.14089	0.617711	0.688475
MPN506	MPN506	Conserved hypothetical lipoprotein MPN_506	0.17533	6.49571	0.00125934	0.00252952
MPN507	hsdS	Putative type-1 restriction enzyme specificity protein MPN_507 (S.mpnORFBP) (Type I restriction enzyme specificity protein MPN_507) (S protein)	0.315005	3.30087	0.00309744	0.0058801
MPN508	MPN508	Putative membrane export protein	0.0355054	3.5939	0.717588	0.777685
MPN509	MPN509	Uncharacterized protein MPN_509	-1.03786	4.59694	3.05358e-69	2.03717e-67	down
MPN510	MPN510	Uncharacterized protein MPN_510	-0.758659	3.85723	4.70949e-23	5.11473e-22
MPN511	MPN511	Uncharacterized protein MPN_511	-0.574594	4.77039	4.77784e-25	5.87172e-24
MPN512	MPN512	Uncharacterized protein MPN_512	-2.0013	1.34806	3.17968e-28	5.03359e-27	down
MPN513	MPN513	Conserved hypothetical protein MPN_513	-0.203749	0.347499	0.357727	0.430564
MPN514	MPN514	Conserved hypothetical protein MPN_514	-0.775528	0.849274	3.71109e-05	9.34276e-05
MPN515	rpoC	DNA-directed RNA polymerase subunit beta' (RNAP subunit beta') (EC 2.7.7.6) (Transcriptase subunit beta') (RNA polymerase subunit beta')	-0.779386	9.28052	1.64431e-48	4.38797e-47
MPN516	rpoB	DNA-directed RNA polymerase subunit beta (RNAP subunit beta) (EC 2.7.7.6) (Transcriptase subunit beta) (RNA polymerase subunit beta)	-0.772697	8.95553	4.46371e-46	1.069e-44
MPN517	yhdA	Putative NADPH-dependent FMN reductase	-0.130203	3.8378	0.102446	0.143671
MPN518	MPN518	Conserved hypothetical protein MPN_518	0.387788	5.09983	4.10291e-13	2.20236e-12
MPN519	lip3	Putative esterase/lipase 3 (EC 3.1.-.-)	0.0249934	3.36731	0.806126	0.845979
MPN520	ileS	Isoleucyl-tRNA synthetase (EC 6.1.1.5) (Isoleucine--tRNA ligase) (IleRS)	0.110862	5.9567	0.0505397	0.0771309
MPN521	ygl3	Probable tRNA/rRNA methyltransferase SpoU (EC 2.1.1.-)	-0.0941762	2.42971	0.461659	0.538467
MPN522	trmB	tRNA (guanine-N(7)-)-methyltransferase (EC 2.1.1.33) (tRNA(m7G46)-methyltransferase)	-0.131993	2.58889	0.271834	0.338523
MPN523	MPN523	Uncharacterized lipoprotein MPN_523	0.0900456	6.09896	0.0952393	0.134371
MPN524	MPN524	Uncharacterized protein MPN_524	0.175296	3.25754	0.078124	0.112953
MPN525	DnaB	Replication initiation and membrane attachment protein	0.740384	4.28954	1.44571e-29	2.45508e-28
MPN526	MPN526	Conserved hypothetical protein MPN_526	0.246486	3.64658	0.00428972	0.00794961
MPN527	MPN527	Uncharacterized protein MPN_527	0.254525	2.28425	0.0508692	0.0773808
MPN528	ppa	Inorganic pyrophosphatase (EC 3.6.1.1) (Pyrophosphate phospho-hydrolase) (PPase)	0.259358	3.97198	0.000367837	0.000798977
MPN528a	recU	recombination protein U	0.151532	3.60236	0.0899923	0.127934
MPN529	ihf	Histone-like bacterial DNA-binding protein	0.126619	3.65404	0.157402	0.208529
MPN530	MPN530	Conserved hypothetical protein MPN_530	-0.693482	3.94497	2.20468e-19	1.85511e-18
MPN531	clpB	Chaperone protein clpB; ClpB is a chaperon but is not a protease, to function as a protease it needs to make a complex with another protein. It is called ClpC in subtilis and the hexameric protease is called ClpP	-0.620973	4.74835	4.48475e-28	6.86682e-27
MPN532	licA	Predicted choline kinase (EC 2.7.1.32)	-0.0697085	5.8313	0.207053	0.264552
MPN533	ackA	Acetate kinase (EC 2.7.2.1) (Acetokinase)	0.0927689	6.56254	0.0769538	0.111434
MPN534	rrlB	Sigma20 accesory protein	-0.294712	1.34101	0.0766188	0.111121
MPN535	ruvA	Holliday junction ATP-dependent DNA helicase ruvA (EC 3.6.1.-)	0.0493036	1.66728	0.787728	0.832283
MPN536	ruvB	Holliday junction ATP-dependent DNA helicase ruvB (EC 3.6.1.-)	0.0010465	2.25524	1	1
MPN537	mucB	UV protection protein MucB; DNA polymerase IV DNA polymerase IV	0.258901	3.92387	0.000618885	0.00130483
MPN538	rplJ	50S ribosomal protein L10	-1.03154	6.22237	1.19582e-66	6.56997e-65	down
MPN539	rplL	50S ribosomal protein L7/L12	-1.33393	5.88117	5.98376e-129	1.86295e-126	down
MPN540	rpmF	50S ribosomal protein L32	-0.860744	5.58092	3.03514e-54	1.04993e-52
MPN541	rpsT	30S ribosomal protein S20	-0.373456	4.22835	1.34779e-08	4.75032e-08
MPN542	MPN542	Uncharacterized protein MPN_542	0.140333	4.53512	0.0224487	0.0364011
MPN543	fmt	Methionyl-tRNA formyltransferase (EC 2.1.2.9)	0.0327794	3.54373	0.734547	0.7904
MPN544	MPN544	Conserved hypothetical protein MPN_544	0.0945915	3.38897	0.315635	0.382365
MPN545	rnc	Ribonuclease 3 (EC 3.1.26.3) (Ribonuclease III) (RNase III)	0.484015	4.00809	1.69523e-10	7.22989e-10
MPN546	plsX	Fatty acid/phospholipid synthesis protein plsX (EC 2.3.1.15)	0.0338848	4.78865	0.551175	0.623207
MPN547	fakA	Fatty acid kinase (FAK kinase)	-0.369872	5.43557	4.80561e-11	2.18948e-10
MPN548	truC	RNA pseudouridine synthase TruC (EC 5.4.99.-) (RNA-uridine isomerase) (RNA pseudouridylate synthase)	0.218321	4.07305	0.00522306	0.00952801
MPN549	PdeM	Degrades c-di-AMP;Probable single-stranded-DNA-specific exonuclease PdeM (EC 3.1.-.-)	0.0196478	4.53911	0.749523	0.800062
MPN550	thiI	Probable thiamine biosynthesis protein thiI or tRNA sulfur transferase modification enzyme (EC 2.8.1.4)	-0.209397	4.40936	0.00248393	0.00476121
MPN551	yqaJ	Uncharacterized protein yqaJ	-0.224595	3.50882	0.0191565	0.0315003
MPN552	MPN552	Conserved hypothetical protein MPN_552	-0.233312	3.90039	0.00249226	0.00476121
MPN553	thrSv	Threonyl-tRNA synthetase (EC 6.1.1.3) (Threonine--tRNA ligase) (ThrRS)	-0.242253	5.81292	1.10713e-05	2.94603e-05
MPN554	ssbB	Puta+H567:K567tive single-stranded DNA-binding protein (SSB) (SsbB) involved in genetic recombination during normal transformation	-0.648429	4.36094	2.25967e-21	2.13185e-20
MPN555	MPN555	DNA/RNA binding	0.168936	5.9942	0.00189709	0.00369142
MPN556	argS	Arginyl-tRNA synthetase (EC 6.1.1.19) (Arginine--tRNA ligase) (ArgRS)	-0.0513856	5.84972	0.395908	0.468667
MPN557	gidA	tRNA uridine 5-carboxymethylaminomethyl modification enzyme mnmG (Glucose-inhibited division protein A)	-0.0912711	4.636	0.113755	0.157403
MPN558	gidB	Ribosomal RNA small subunit methyltransferase G (EC 2.1.1.-) (16S rRNA 7-methylguanosine methyltransferase) (16S rRNA m7G methyltransferase) (Glucose-inhibited division protein B)	-0.439887	2.74493	0.000151437	0.000351846
MPN559	MPN559	Conserved hypothetical protein MPN_559	-0.134532	3.00029	0.289022	0.35566
MPN560	arcA	Arginine deiminase-like protein	-0.433844	5.02213	2.97006e-16	2.03973e-15
MPN561	udk	Uridine kinase (EC 2.7.1.48) (Uridine monophosphokinase) (Cytidine monophosphokinase)	0.218966	1.90934	0.147066	0.196791
MPN562	outB	Probable NH(3)-dependent NAD(+) synthetase (EC 6.3.1.5)	0.131031	4.30354	0.0401681	0.0621142
MPN563	obg	GTP-binding protein Obg; Involved in stringent response	0.103627	4.72271	0.08817	0.125726
MPN564	adh	Probable NADP-dependent alcohol dehydrogenase (EC 1.1.1.2)	0.185512	5.4205	0.00240066	0.00462312
MPN564a	NA	NA	-0.0361321	4.99201	0.551357	0.623207
MPN565	MPN565	Conserved hypothetical protein MPN_565	-0.0437117	2.32459	0.75573	0.804848
MPN566	glpQ	Glycerophosphoryl diester phosphodiesterase. [EC:3.1.4.46]	-0.372971	4.37541	4.91572e-06	1.35436e-05
MPN567	p200	Protein P200	-0.170298	6.81637	0.00123104	0.00248335
MPN568	spg	GTP-binding protein Era homolog	0.111069	3.4915	0.267768	0.333906
MPN569	ybeY	Single strand-specific metallo-endoribonuclease involved in late-stage 70S ribosome quality control and in maturation of the 3' terminus of the 16S rRNA.	-0.233803	2.26943	0.138659	0.186513
MPN570	MPN570	Conserved hypothetical proteinMPN_570	-0.268623	-1.14153	0.491039	0.569728
MPN571	MPN571	Hemolysin-type ABC transporter	-0.572737	1.85039	8.22323e-05	0.000196432
MPN572	pepA	Probable cytosol aminopeptidase (EC 3.4.11.1) (Leucine aminopeptidase) (LAP) (Leucyl aminopeptidase); DNA binding protein	-0.237809	8.49531	2.80808e-05	7.12704e-05
MPN573	groEL	60 kDa chaperonin (Protein Cpn60) (GroEL protein)	-0.468194	8.02004	1.26367e-13	6.98381e-13
MPN574	groES	10 kDa chaperonin (Protein Cpn10) (GroES protein)	-0.377725	5.44629	3.0596e-10	1.25888e-09
MPN575	MPN575	Conserved hypothetical protein MPN_575	-0.465145	1.2413	0.00553315	0.0100154
MPN576	glyA	Serine hydroxymethyltransferase (Serine methylase) (SHMT) (EC 2.1.2.1)	0.536713	6.30176	8.56687e-24	9.64031e-23
MPN577	MPN577	Conserved hypothetical protein MPN_577	0.18903	1.36604	0.267103	0.333522
MPN578	MPN578	Conserved hypothetical protein MPN_578	0.822075	-2.92778	0.305643	0.371707
MPN579	MPN579	Conserved hypothetical protein MPN_579	0.155033	2.79723	0.183768	0.238058
MPN580	MPN580	Putative protease MPN_580	-0.928267	0.739105	6.18726e-06	1.68974e-05
MPN581	MPN581	Conserved hypothetical protein MPN_581	-0.264421	5.01596	1.49815e-06	4.34557e-06
MPN582	MPN582	Conserved hypothetical lipoprotein MPN_582	0.633914	2.87226	8.84101e-07	2.65515e-06
MPN583	MPN583	Conserved hypothetical protein MPN_583	0.104257	2.68628	0.389238	0.461356
MPN584	MPN584	Conserved hypothetical protein MPN_584	0.29318	1.57517	0.0656176	0.0969729
MPN585	MPN585	Conserved hypothetical lipoprotein MPN_585	0.28143	2.47415	0.0348121	0.054372
MPN586	MPN586	Conserved hypothetical protein MPN_586	0.441266	2.48181	0.000660372	0.00138916
MPN587	MPN587	Conserved hypothetical lipoprotein MPN_587	0.496794	2.68352	8.06317e-05	0.000193599
MPN588	MPN588	Uncharacterized lipoprotein MPN_588	0.606568	5.86305	5.90645e-26	7.66197e-25
MPN589	MPN589	Conserved hypothetical protein MPN_589	-0.344983	-0.322078	0.249934	0.315457
MPN590	MPN590	Conserved hypothetical lipoprotein MPN_590	-0.365729	1.45577	0.0250757	0.0404502
MPN591	MPN591	Conserved hypothetical protein MPN_591	-0.516956	4.68101	1.1387e-16	8.37437e-16
MPN592	MPN592	Conserved hypothetical lipoprotein MPN_592	0.0907182	7.64479	0.103378	0.144327
MPN593	MPN593	Conserved hypothetical protein MPN_593	-0.492254	3.32885	4.74357e-06	1.31469e-05
MPN594	MPN594	Conserved hypothetical protein MPN_594	0.526706	3.20484	1.35697e-07	4.41605e-07
MPN595	rpiB	Probable ribose-5-phosphate isomerase B (EC 5.3.1.6) (Phosphoriboisomerase B)	0.574531	3.62267	3.49557e-11	1.61627e-10
MPN596	erzA	Negative regulator of FtsZ ring formation	0.770085	4.36556	1.45091e-33	2.7103e-32
MPN597	atpC	ATP synthase epsilon chain (ATP synthase F1 sector epsilon subunit) (F-ATPase epsilon subunit)	0.439269	4.09497	2.38162e-08	8.20823e-08
MPN598	atpD	ATP synthase subunit beta (EC 3.6.3.14) (F-ATPase subunit beta) (ATP synthase F1 sector subunit beta)	0.546693	6.82936	1.29034e-25	1.62862e-24
MPN599	atpG	ATP synthase gamma chain (ATP synthase F1 sector gamma subunit) (F-ATPase gamma subunit)	0.16611	5.56869	0.00443261	0.00819813
MPN600	atpA	ATP synthase subunit alpha (EC 3.6.3.14) (F-ATPase subunit alpha) (ATP synthase F1 sector subunit alpha)	0.812112	6.99073	1.54395e-47	3.89743e-46
MPN601	atpH	ATP synthase delta chain (F-ATPase delta chain)	0.158023	4.61589	0.0133354	0.0226267
MPN602	atpF	ATP synthase B chain	-0.278709	5.71368	3.92411e-06	1.09081e-05
MPN603	atpE	ATP synthase C chain (EC 3.6.3.14) (Lipid-binding protein)	-0.0094761	4.82525	0.865832	0.889645
MPN604	atpB	ATP synthase A chain (F-ATPase subunit 6) (ATP synthase F0 sector subunit A)	0.0772016	6.70571	0.17289	0.22563
MPN605	MPN605	Conserved hypothetical protein MPN_605	-0.227307	4.69105	6.51691e-05	0.000158098
MPN606	eno	Enolase (EC 4.2.1.11) (2-phosphoglycerate dehydratase) (2-phospho-D-glycerate hydro-lyase)	0.0620278	7.15827	0.250518	0.315542
MPN607	MsrA	Peptide methionine sulfoxide reductase msrA (Protein-methionine-S-oxide reductase) (EC 1.8.4.11) (Peptide-methionine (S)-S-oxide reductase) (Peptide Met(O) reductase)	0.487115	3.0661	3.52897e-06	9.88636e-06
MPN608	phoU	Phosphate transport system protein phoU homolog;	0.12389	3.30278	0.210725	0.268876
MPN609	pstB	Phosphate import ATP-binding protein pstB (EC 3.6.3.27) (Phosphate-transporting ATPase) (ABC phosphate transporter)	0.441548	4.13259	1.78346e-10	7.53733e-10
MPN610	pstA	Phosphate transport system permease protein pstA homolog	0.309575	4.59461	7.16966e-07	2.18839e-06
MPN611	pstS	Phosphate-binding protein pstS (PBP)	0.0104454	4.30988	0.898722	0.917384
MPN612	MPN612	Conserved hypothetical protein MPN_612	-0.149501	2.28257	0.2619	0.328341
MPN613	MPN613	Conserved hypothetical protein MPN_613	-0.629312	-1.11827	0.085605	0.122819
MPN614	MPN614	Conserved hypothetical protein MPN_614	-1.39946	-0.40828	1.40633e-06	4.11759e-06	down
MPN615	hsdS	Putative type I restriction enzyme S protein (HsdS)	-0.547092	3.04757	5.45534e-07	1.67608e-06
MPN616	rpsI	30S ribosomal protein S9	-0.405083	5.32589	3.50153e-10	1.42813e-09
MPN617	rplM	50S ribosomal protein L13	0.214259	5.88222	0.000381849	0.000827487
MPN618	dnaX	DNA polymerase III subunit gamma/tau (EC 2.7.7.7)	0.343594	5.184	1.72947e-10	7.34238e-10
MPN619	uvrA	UvrABC system protein A (UvrA protein) (Excinuclease ABC subunit A)	0.527429	5.86019	9.5819e-22	9.42052e-21
MPN620	MPN620	Conserved hypothetical protein MPN_620	0.0958317	5.28776	0.0791617	0.114277
MPN621	rnjB	Probably non-catalytic ribonuclease J1	-0.106763	7.3075	0.0539616	0.0815536
MPN622	rpsO	30S ribosomal protein S15	-0.057049	5.04902	0.315057	0.38216
MPN623	deaD	Probable ATP-dependent RNA helicase (EC 3.6.1.-)	0.274273	5.62064	7.86856e-07	2.39389e-06
MPN624	rpmB	50S ribosomal protein L28	0.155097	5.02022	0.00476291	0.0087398
MPN625	osmC	Peroxiredoxin osmC	0.293448	5.6543	1.656e-06	4.77377e-06
MPN626	rpo20	RNA polymerase sigma factor	0.289856	-0.712764	0.385287	0.458418
MPN627	ptsI	Phosphoenolpyruvate-protein phosphotransferase (EC 2.7.3.9) (Phosphotransferase system, enzyme I)	0.258668	6.45843	9.05995e-07	2.70351e-06
MPN628	pgm	2,3-bisphosphoglycerate-independent phosphoglycerate mutase (Phosphoglyceromutase) (BPG-independent PGAM) (iPGM) (EC 5.4.2.1)	0.387762	6.25967	1.13143e-11	5.50395e-11
MPN629	tim	Triosephosphate isomerase (TIM) (EC 5.3.1.1) (Triose-phosphate isomerase)	0.0752731	5.19155	0.172307	0.225399
MPN630	yfiB	Uncharacterized protein MPN_630	0.0525878	4.13313	0.451045	0.527915
MPN631	tsf	Elongation factor Ts (EF-Ts)	0.248817	5.80703	1.60673e-05	4.21542e-05
MPN632	pyrH	Uridylate kinase (UK) (EC 2.7.4.22) (Uridine monophosphate kinase) (UMP kinase) (UMPK)	0.264168	5.28533	1.05211e-06	3.11959e-06
MPN633	MPN633	Conserved hypothetical protein MPN_633	-0.607698	4.24822	3.56493e-13	1.92465e-12
MPN634	MPN634	Putative GTP-pyrophosphokinase YwaC (RelA-like) (EC 2.7.6.5)	-0.421885	2.15344	0.00327214	0.00619915
MPN635	MPN635	Conserved hypothetical protein MPN_635	-0.311658	2.05003	0.0508309	0.0773808
MPN636	frr	Ribosome-recycling factor (RRF) (Ribosome-releasing factor)	-0.446921	3.93904	1.20716e-09	4.63985e-09
MPN637	cdsA	Putative phosphatidate cytidylyltransferase (EC 2.7.7.41) (CDP-diacylglycerol synthase) (CDS) (CTP:phosphatidate cytidylyltransferase) (CDP-DG synthetase) (CDP-DAG synthase)	-0.214371	3.59826	0.0141629	0.0238776
MPN638	hsdS	Putative type I restriction enzyme S protein (HsdS)	-0.088069	5.35175	0.114618	0.158363
MPN639	MPN639	Conserved hypothetical lipoprotein MPN_639	0.748583	2.63225	5.18385e-09	1.91372e-08
MPN640	MPN640	Conserved hypothetical lipoprotein MPN_640	0.222602	2.68932	0.0628865	0.0935287
MPN641	MPN641	Conserved hypothetical lipoprotein MPN_641	-0.383381	2.30422	0.00364564	0.00687884
MPN642	MPN642	Conserved hypothetical lipoprotein MPN_642	0.113575	3.02127	0.291622	0.356979
MPN643	MPN643	Conserved hypothetical lipoprotein MPN_643	-0.490745	2.49024	0.000752575	0.00156898
MPN644	MPN644	Conserved hypothetical lipoprotein MPN_644	-0.238494	1.4747	0.138786	0.186513
MPN645	MPN645	Conserved hypothetical lipoprotein MPN_645	-0.568922	1.84797	9.73143e-05	0.000230689
MPN646	MPN646	Conserved hypothetical lipoprotein MPN_646	-0.33781	1.42831	0.0381784	0.0593321
MPN647	MPN647	Conserved hypothetical lipoprotein MPN_647	-0.135248	2.64603	0.291116	0.356979
MPN648	MPN648	Conserved hypothetical lipoprotein MPN_648	-0.393728	0.747584	0.0469616	0.0720233
MPN649	MPN649	Uncharacterized protein MPN_649	-0.395337	-0.623934	0.214805	0.272963
MPN650	MPN650	Uncharacterized lipoprotein MPN_650	0.0433287	1.07357	0.857131	0.882647
MPN651	mtlA	PTS system mannitol-specific EIICB component (EIICB-Mtl) (EII-Mtl)	0.165206	-0.807445	0.687584	0.751323
MPN652	mtlD	Mannitol-1-phosphate 5-dehydrogenase (EC 1.1.1.17)	-0.300128	0.744912	0.133066	0.180121
MPN653	mtlF	Mannitol-specific phosphotransferase enzyme IIA component (EC 2.7.1.-) (PTS system mannitol-specific EIIA component) (EIIA-Mtl) (EIII-Mtl)	0.464632	1.38112	0.00860523	0.0150511
MPN654	MPN654	Conserved hypothetical lipoprotein MPN_654	-0.536056	-0.631537	0.0931651	0.131843
MPN655	MPN655	Uncharacterized protein MPN_655	-0.265416	2.52645	0.0325964	0.0512542
MPN655b	MPN655b	MPN655b	-1.13559	0.556213	2.21404e-05	5.7283e-05	down
MPN656	rbgA	Ribosome biogenesis GTPase A	-0.780624	3.06735	9.28251e-14	5.22281e-13
MPN657	MPN657	Uncharacterized protein MPN_657	-0.93588	5.27821	4.64439e-65	2.16893e-63
MPN658	rplS	50S ribosomal protein L19	-1.34685	4.11775	1.83499e-80	1.90431e-78	down
MPN659	trmD	tRNA (guanine-N(1)-)-methyltransferase (EC 2.1.1.31) (M1G-methyltransferase) (tRNA [GM37] methyltransferase)	-0.791674	5.95831	5.34207e-49	1.4675e-47
MPN660	rpsP	30S ribosomal protein S16	-0.501184	5.01455	8.14651e-21	7.45965e-20
MPN661	NorM	Na+ -driven efflux pump	0.485722	4.82485	2.92497e-18	2.33498e-17
MPN662	msrB	Peptide methionine sulfoxide reductase msrB (EC 1.8.4.12) (Peptide-methionine (R)-S-oxide reductase)	0.0143519	5.39876	0.800405	0.842816
MPN663	ytpR	Putative tRNA-binding protein ytpR	-0.0765286	5.8982	0.176562	0.229998
MPN664	FakB2	Lipid binding	-0.322458	7.59234	1.02429e-09	3.96964e-09
MPN665	tuf	Elongation factor Tu (EF-Tu)	0.035323	9.12759	0.551812	0.623207
MPN666	MPN666	Conserved hypothetical protein MPN_666	0.155337	5.02755	0.00509896	0.0093381
MPN667	gtaB	UTP--glucose-1-phosphate uridylyltransferase (EC 2.7.7.9) (UDP-glucose pyrophosphorylase) (UDPGP) (Alpha-D-glucosyl-1-phosphate uridylyltransferase) (Uridine diphosphoglucose pyrophosphorylase)	0.196942	4.4541	0.00131676	0.00262332
MPN668	osmC	Organic hydroperoxide resistance protein-like	-0.166631	4.83803	0.0105055	0.0182043
MPN669	tyrS	Tyrosyl-tRNA synthetase (EC 6.1.1.1) (Tyrosine--tRNA ligase) (TyrRS)	0.382995	3.61998	7.67712e-06	2.07839e-05
MPN670	MPN670	Conserved hypothetical protein MPN_670	0.0259838	5.71161	0.675149	0.740998
MPN671	ftsH	Cell division protease ftsH homolog (EC 3.4.24.-)	0.28224	7.69466	2.02434e-07	6.49885e-07
MPN671a	MPN671a	dihydroxyacetone kinase dhal-related activity. It has the C-terminal part of the DhaL conserved and a degenerated N-tterminal sequence	0.0146241	4.95577	0.802427	0.843994
MPN672	hpt	Hypoxanthine-guanine phosphoribosyltransferase (HGPRTase) (HGPRT) (EC 2.4.2.8)	0.15666	5.47451	0.00818425	0.0143956
MPN672a	MPN672a	New ORF	-0.311526	3.50615	0.00187527	0.00365658
MPN673	ygbB	2-C-methyl-D-erythritol 2,4-cyclodiphosphate synthase-like	-0.0105113	5.70023	0.862799	0.887504
MPN674	ldh	L-lactate dehydrogenase (L-LDH) (EC 1.1.1.27)	0.603742	5.96177	4.03006e-23	4.42833e-22
MPN675	MPN675	Uncharacterized protein MPN_675	-0.281476	2.00693	0.0447743	0.0690086
MPN676	MPN676	Uncharacterized protein MPN_676	-0.421637	-0.49463	0.189776	0.244483
MPN677	ywfO	DGT (deoxyguanosinetriphosphate triphosphohydrolase) (EC 3.1.5.1). Putative Transcription factor?.	0.102189	5.07965	0.0650028	0.0962164
MPN678	gltX	Glutamyl-tRNA synthetase (EC 6.1.1.17) (Glutamate--tRNA ligase) (GluRS)	-0.166516	6.279	0.00155751	0.00306901
MPN679	ksgA	Dimethyladenosine transferase (EC 2.1.1.-) (S-adenosylmethionine-6-N', N'-adenosyl(rRNA) dimethyltransferase) (16S rRNA dimethylase) (High level kasugamycin resistance protein ksgA) (Kasugamycin dimethyltransferase)	-0.320347	4.84803	3.84985e-08	1.30755e-07
MPN680	yidC	Inner membrane protein oxaA; Membrane insertion of proteins	0.000821538	5.71239	0.997241	1
MPN681	rnpA	Ribonuclease P protein component (RNaseP protein) (RNase P protein) (EC 3.1.26.5) (Protein C5)	0.233814	5.0545	4.5202e-05	0.000112284
MPN682	rpmH	50S ribosomal protein L34	0.715295	3.5535	9.56366e-13	5.01823e-12
MPN683	devA	Similar to bacitracin export ATP-binding protein B	0.0797787	5.07925	0.169961	0.222642
MPN684	MPN684	Uncharacterized ABC transporter permease MPN_684	0.191863	7.47229	0.000399633	0.000864022
MPN685	cysA	Similar to bacitracin export ATP-binding protein B	-0.430225	6.64369	1.03925e-15	6.9333e-15
MPN686	dnaA	Chromosomal replication initiator protein dnaA	-0.714121	4.53403	8.654e-34	1.64956e-32
MPN687	MPN687	Uncharacterized protein MPN_687	-0.773843	4.52174	2.49141e-32	4.47495e-31
MPN688	soj	ParA family protein MPN_688	-0.551987	4.2085	5.43138e-16	3.64958e-15
Mpnr01	16S rRNA	16S rRNA	0.343793	18.4137	2.84722e-06	8.083e-06
Mpnr02	23S rRNA	23S rRNA	0.31364	19.221	2.55771e-06	7.28324e-06
Mpnr03	5S rRNA	5S rRNA	-0.973266	9.09729	1.37907e-11	6.63946e-11
MPNs01	4.5 S RNA	RNA component of the signal recognition particle	0.0771298	2.73706	0.561796	0.631429
MPNs03	RNase P	RNA component of ribonuclease P	0.224179	10.9683	8.08427e-05	0.000193608
MPNs04	ssrA	tmRNA	-0.265638	11.6708	3.53538e-06	9.88636e-06
MPNt01	tRNA	tRNA-Ala	0.0889366	2.52598	0.515933	0.593451
MPNt02	tRNA	tRNA-Ile	0.39394	2.69062	0.00696092	0.0124312
MPNt03	tRNA	tRNA-Ser	-1.18676	2.43226	4.54841e-17	3.42598e-16	down
MPNt04	tRNA	tRNA-Thr	-1.03698	3.11728	1.00717e-05	2.68771e-05	down
MPNt05	tRNA	tRNA-Cys	-0.39639	4.99621	0.000312062	0.00068831
MPNt06	tRNA	tRNA-Pro	1.08687	1.95828	4.25507e-14	2.49952e-13	up
MPNt07	tRNA	tRNA-Met	-0.540409	3.40181	4.27812e-07	1.3275e-06
MPNt08	tRNA	tRNA-Ile	0.573114	2.71085	0.000250945	0.000560724
MPNt09	tRNA	tRNA-Ser	-0.636692	4.91226	3.21063e-29	5.35487e-28
MPNt10	tRNA	tRNA-Met	-0.377837	3.28624	0.0042317	0.00790482
MPNt11	tRNA	tRNA-Asp	-0.740261	3.83141	4.63023e-07	1.432e-06
MPNt12	tRNA	tRNA-Phe	-0.331801	0.662336	0.0970469	0.136715
MPNt13	tRNA	tRNA-Phe	-0.372361	0.209831	0.109616	0.151901
MPNt14	tRNA	tRNA-Gly	0.333578	1.55234	0.0549505	0.0827803
MPNt15	tRNA	tRNA-Arg	-0.0620661	2.58218	0.732451	0.789965
MPNt16	tRNA	tRNA-Trp	-0.590264	2.7598	0.00151858	0.00300499
MPNt17	tRNA	tRNA-Arg	-1.19239	-0.328293	4.42112e-05	0.000110115	down
MPNt18	tRNA	tRNA-Gly	-1.07253	3.30251	7.67974e-11	3.40077e-10	down
MPNt19	tRNA	tRNA-Leu	0.258426	4.21697	0.000349776	0.00076688
MPNt20	tRNA	tRNA-Lys	0.0852384	3.28123	0.408973	0.482943
MPNt21	tRNA	tRNA-Gln	0.0175022	6.04825	0.857028	0.882647
MPNt22	tRNA	tRNA-Tyr	-0.0977607	4.35966	0.236076	0.29837
MPNt23	tRNA	tRNA-Trp	-0.0847148	0.456985	0.718747	0.777879
MPNt24	tRNA	tRNA-Ser	0.809596	4.19419	9.471e-17	7.02056e-16
MPNt25	tRNA	tRNA-Ser	-0.904981	2.43184	1.38425e-10	5.98561e-10
MPNt27	tRNA	tRNA-Leu	0.863659	2.99633	3.20794e-10	1.31413e-09
MPNt28	tRNA	tRNA-Lys	0.574052	2.89459	5.67009e-06	1.55304e-05
MPNt29	tRNA	tRNA-Thr	0.434861	2.43962	0.00426549	0.00793619
MPNt30	tRNA	tRNA-Val	-0.014857	2.71247	0.952292	0.964687
MPNt31	tRNA	tRNA-Thr	0.952454	4.05216	9.83535e-20	8.42773e-19
MPNt32	tRNA	tRNA-Glu	0.541054	3.16247	2.39584e-05	6.16449e-05
MPNt33	tRNA	tRNA-Asn	0.320394	3.22831	0.00775171	0.0136606
MPNt34	tRNA	tRNA-His	-1.38642	-0.802991	4.77079e-05	0.000117881	down
MPNt35	tRNA	tRNA-Leu	0.661886	3.16681	2.55471e-05	6.53726e-05
MPNt36	tRNA	tRNA-Leu	-2.40178	6.1822	6.05243e-66	3.14054e-64	down
MPNt37	tRNA	tRNA-Arg	-0.162125	1.58475	0.346119	0.417668
ncMPN002	NA	NA	-0.30275	1.81056	0.0440268	0.0679687
ncMPN005	NA	NA	1.37064	-0.0872572	2.48719e-07	7.87469e-07	up
ncMPN007	NA	NA	-0.344896	1.94041	0.025532	0.0409741
ncMPN010	NA	NA	0.704662	2.41276	3.57683e-08	1.21925e-07
ncMPN011	NA	NA	-0.867286	2.04974	1.72645e-09	6.55489e-09
ncMPN012	NA	NA	0.311827	2.30457	0.0588764	0.0881259
ncMPN013	NA	NA	0.753042	3.27477	7.73301e-10	3.03472e-09
ncMPN014	NA	NA	1.08059	1.3095	7.16473e-10	2.83553e-09	up
ncMPN019	NA	NA	-1.00825	3.31767	6.67443e-22	6.63183e-21	down
ncMPN021	NA	NA	0.407282	4.80604	1.13745e-13	6.32369e-13
ncMPN024	NA	NA	-0.113959	3.1959	0.279353	0.345584
ncMPN026	NA	NA	0.481571	1.8631	0.000896731	0.00185298
ncMPN027	NA	NA	-1.71629	6.33862	9.02059e-21	8.17983e-20	down
ncMPN028	NA	NA	0.172222	-0.974736	0.668373	0.736156
ncMPN030	NA	NA	0.10534	3.71447	0.219275	0.278265
ncMPN031	NA	NA	-0.536778	1.98049	0.000236943	0.000530845
ncMPN032	NA	NA	-0.559547	0.0796443	0.0336354	0.052799
ncMPN034	NA	NA	0.450362	2.12139	0.000848762	0.00176165
ncMPN036	NA	NA	0.679453	1.56636	5.21987e-05	0.000127627
ncMPN037	NA	NA	-1.60139	0.958749	4.58921e-12	2.29215e-11	down
ncMPN038	NA	NA	-0.04939	1.96574	0.733566	0.790254
ncMPN041	NA	NA	1.12041	2.34366	3.13697e-17	2.40158e-16	up
ncMPN042	NA	NA	0.732365	2.67544	1.16685e-09	4.50346e-09
ncMPN043	NA	NA	0.0894563	2.6835	0.495151	0.572366
ncMPN044	NA	NA	0.210432	0.980752	0.272251	0.338592
ncMPN046	NA	NA	0.0370911	1.17565	0.895113	0.915701
ncMPN047	NA	NA	0.94521	-0.301461	0.000697973	0.00146496
ncMPN049	NA	NA	-0.0698779	0.427514	0.764003	0.811542
ncMPN050	NA	NA	1.6133	0.886528	4.99791e-16	3.40733e-15	up
ncMPN051	NA	NA	-0.084094	-0.832907	0.919229	0.93627
ncMPN052	NA	NA	0.687166	-2.27984	0.352211	0.424471
ncMPN053	NA	NA	0.872518	4.3879	1.43123e-21	1.39246e-20
ncMPN056	NA	NA	0.720001	4.13172	1.24605e-25	1.59426e-24
ncMPN057	NA	NA	0.205905	1.76653	0.178788	0.232574
ncMPN058	NA	NA	0.0675599	-0.990742	0.914225	0.93219
ncMPN059	NA	NA	-1.08258	-3.35495	0.510028	0.587382
ncMPN060	NA	NA	0.240794	1.27326	0.168585	0.22162
ncMPN062	NA	NA	0.207258	-1.11197	0.650907	0.719464
ncMPN063	NA	NA	0.602879	1.585	0.000143557	0.000336045
ncMPN065	NA	NA	0.0812418	0.266651	0.747492	0.798807
ncMPN066	NA	NA	1.33756	-3.44719	0.291439	0.356979
ncMPN067	NA	NA	0.77192	0.234966	0.00138381	0.00274995
ncMPN071	NA	NA	0.725554	-2.64361	0.364005	0.435219
ncMPN075	NA	NA	0.00194028	7.17129	0.975057	0.986677
ncMPN076	NA	NA	-0.0262027	0.973	0.923485	0.938558
ncMPN077	NA	NA	0.273811	0.4833	0.250677	0.315542
ncMPN078	NA	NA	-0.225987	1.71854	0.129487	0.176042
ncMPN080	NA	NA	0.991296	1.60921	1.10266e-08	3.94593e-08
ncMPN081	NA	NA	0.194973	1.87839	0.179231	0.232826
ncMPN087	NA	NA	0.412332	1.74818	0.0125234	0.0213837
ncMPN088	NA	NA	-0.85501	4.87148	9.96247e-56	3.72198e-54
ncMPN089	NA	NA	-0.808272	4.55296	2.37089e-41	5.2724e-40
ncMPN090	NA	NA	0.0502609	4.14751	0.495152	0.572366
ncMPN091	NA	NA	0.468352	2.7214	0.000236279	0.000530845
ncMPN092	NA	NA	0.212557	2.69414	0.0825601	0.118999
ncMPN093	NA	NA	-0.511864	-1.13568	0.167327	0.220739
ncMPN094	NA	NA	1.02896	0.139654	3.06088e-05	7.72664e-05	up
ncMPN095	NA	NA	-0.46761	-0.698717	0.149169	0.198751
ncMPN096	NA	NA	0.732584	1.84185	2.39343e-06	6.83628e-06
ncMPN097	NA	NA	0.178354	-0.40487	0.5499	0.623207
ncMPN098	NA	NA	-0.344435	1.16167	0.0509647	0.0774001
ncMPN100	NA	NA	0.726533	-0.434034	0.015044	0.0252264
ncMPN101	NA	NA	0.678253	-0.702267	0.0397155	0.0615163
ncMPN103	NA	NA	0.610829	0.258156	0.00717617	0.0127667
ncMPN104	NA	NA	0.875067	1.29125	2.52479e-07	7.96674e-07
ncMPN105	NA	NA	-0.0812498	2.77448	0.52194	0.59815
ncMPN106	NA	NA	-0.202324	6.65435	0.000263489	0.000587349
ncMPN107	NA	NA	0.292601	1.53387	0.064624	0.0958902
ncMPN108	NA	NA	0.0419184	1.21089	0.826811	0.859
ncMPN109	NA	NA	-0.549005	0.277986	0.0133762	0.022633
ncMPN112	NA	NA	0.538125	1.24015	0.00171985	0.0033718
ncMPN113	NA	NA	0.175861	2.89899	0.143895	0.1931
ncMPN114	NA	NA	0.614912	0.900278	0.00470655	0.00865339
ncMPN115	NA	NA	-0.166234	-0.0111879	0.569968	0.639076
ncMPN119	NA	NA	0.489416	-2.75049	0.632293	0.702214
ncMPN121	NA	NA	-0.403761	0.429655	0.0571666	0.0859478
ncMPN123	NA	NA	1.13662	-1.07326	0.00249275	0.00476121	up
ncMPN124	NA	NA	-0.187133	-1.14053	0.648743	0.718773
ncMPN125	NA	NA	0.437776	0.247132	0.0865644	0.123815
ncMPN126	NA	NA	0.239391	-1.22305	0.636031	0.705526
ncMPN127	NA	NA	0.266665	2.55817	0.037793	0.0588312
ncMPN200	NA	NA	0.415479	-3.27832	0.755229	0.804848
ncMPN201	NA	NA	0.559028	-0.503406	0.0756824	0.110277
ncMPN202	NA	NA	-0.659601	0.132504	0.00600118	0.0108416
ncMPN204	NA	NA	-0.274285	4.00797	0.00117315	0.00237169
ncMPN206	NA	NA	-1.69702	-2.26985	0.00428763	0.00794961	down
ncMPN208	NA	NA	0.784024	4.46875	2.46039e-37	5.10667e-36
ncMPN210	NA	NA	-0.0492324	1.31985	0.819225	0.854923
ncMPN213	NA	NA	0.672453	0.497167	0.00246275	0.00473294
ncMPN215	NA	NA	0.845486	-1.13496	0.0209434	0.0343178
ncMPN217	NA	NA	-0.263421	-0.189207	0.38511	0.458418
ncMPN218	NA	NA	2.55733	-1.20365	6.18665e-09	2.26601e-08	up
ncMPN220	NA	NA	-0.0670076	0.334043	0.799401	0.842709
ncMPN221	NA	NA	0.0979906	0.731621	0.677468	0.74267
ncMPN222	NA	NA	0.747195	-1.24992	0.0548675	0.0827803
ncMPN223	NA	NA	-0.502744	0.3429	0.023438	0.0378739
ncMPN224	NA	NA	-0.57978	-2.08541	0.304599	0.370919
ncMPN225	NA	NA	-0.540501	-1.55616	0.275148	0.341285
ncMPN226	NA	NA	0.346031	-0.107864	0.223138	0.282782
ncMPN227	NA	NA	3.81267	-2.65055	8.78358e-05	0.00020875	up
ncMPN228	NA	NA	0.349902	0.437983	0.129217	0.175931
ncMPN229	NA	NA	-0.0987966	-0.443527	0.796092	0.84017
ncMPN231	NA	NA	-1.05291	-3.63666	0.688579	0.751323
ncMPN235	NA	NA	-0.349067	2.96138	0.0123843	0.0211849
ncMPN237	NA	NA	1.87828	0.380517	1.86859e-15	1.21199e-14	up
ncMPN246	NA	NA	-0.461741	2.51146	0.000168403	0.000387411
ncMPN257	NA	NA	0.307364	2.59294	0.0115717	0.0199409
ncMPN269	NA	NA	0.444516	-0.365656	0.13022	0.176781
ncMPN272	NA	NA	0.346314	-0.616569	0.273378	0.339541
ncMPN282	NA	NA	1.35601	0.894951	1.00186e-11	4.89917e-11	up
ncMPN283	NA	NA	0.446403	5.15535	1.0474e-14	6.43597e-14
ncMPN288	NA	NA	1.37004	-0.748318	4.6431e-05	0.000115031	up
ncMPN289	NA	NA	-0.140412	-3.27332	1	1
ncMPN297	NA	NA	1.34017	-0.208568	1.42741e-06	4.16625e-06	up
ncMPN298	NA	NA	-0.874561	2.00149	7.50561e-10	2.95791e-09
ncMPN306	NA	NA	0.490975	1.31514	0.00328575	0.00621234
ncMPN308	NA	NA	0.612141	2.30549	7.21568e-05	0.000174597
ncMPN313	NA	NA	0.951529	1.72013	3.03568e-09	1.13869e-08
ncMPN318	NA	NA	0.711389	1.21815	4.96923e-05	0.000121818
ncMPN319	NA	NA	1.1577	-1.81399	0.0220664	0.0358434	up
ncMPN320	NA	NA	-0.614332	-0.199532	0.0220427	0.0358434
ncMPN321	NA	NA	0.0954003	0.119322	0.69975	0.760846
ncMPN323	NA	NA	0.330019	-2.45012	0.840874	0.869779
ncMPN324	NA	NA	0.0392483	1.1144	0.854461	0.881841
ncMPN326	NA	NA	0.994944	-0.147598	0.000210006	0.000476081
ncMPN327	NA	NA	0.173281	3.19367	0.0931236	0.131843
ncMPN328	NA	NA	0.354891	-1.69574	0.473706	0.551673
ncMPN329	NA	NA	0.42911	0.898739	0.0269095	0.0429631
ncMPN333	NA	NA	0.0827469	-1.5881	0.890375	0.912854
ncMPN336	NA	NA	1.52136	-0.935506	2.44641e-05	6.27733e-05	up
ncMPN337	NA	NA	0.0949654	4.74362	0.117937	0.162382
ncMPN338	NA	NA	-0.267951	5.19822	7.77648e-06	2.0992e-05
ncMPN339	NA	NA	0.508787	5.5269	4.68426e-20	4.05101e-19
ncMPN340	NA	NA	-0.0965402	-0.539844	0.786622	0.832056
ncMPN341	NA	NA	0.257427	1.8429	0.0838258	0.120637
ncMPN343	NA	NA	0.155175	5.29644	0.00663538	0.0119182
ncMPN344	NA	NA	-1.0664	1.42684	1.38302e-10	5.98561e-10	down
ncMPN351	NA	NA	-0.00442831	2.44256	1	1
ncMPN353	NA	NA	0.106922	2.12401	0.448186	0.525227
ncMPN354	NA	NA	-0.141643	1.10407	0.447399	0.524963
ncMPN355	NA	NA	0.0403849	0.155937	0.947362	0.960734
ncMPN357	NA	NA	-0.167645	3.5217	0.0848649	0.121944
ncMPN359	NA	NA	0.0275064	0.954419	0.922077	0.938148
ncMPN367	NA	NA	0.285139	3.26232	0.00902481	0.0157555
ncMPN368	NA	NA	0.389867	1.79334	0.00837955	0.0147115
ncMPN369	NA	NA	0.551571	-1.59727	0.265394	0.331831
ncMPN370	NA	NA	-0.1819	-0.0165038	0.520735	0.597502
ncMPN371	NA	NA	-0.796737	0.287527	0.000356602	0.000776379
ncMPN373	NA	NA	0.0828432	0.829765	0.692162	0.753472
ncMPN375	NA	NA	-1.24373	8.00057	8.48827e-107	1.58561e-104	down
ncMPN376	NA	NA	-0.659197	-0.386956	0.0289881	0.0460457
ncMPN381	NA	NA	0.0735727	-1.54057	0.892473	0.914002
ncMPN387	NA	NA	-3.83261	-2.79161	0.000167202	0.000385596	down
ncMPN388	NA	NA	-0.474118	0.751442	0.0133483	0.0226267
ncMPN390	NA	NA	-0.662968	3.8079	3.72685e-14	2.20309e-13
ncMPN392	NA	NA	-0.530461	1.98341	0.000170556	0.000391399
ncMPN398	NA	NA	1.09528	2.35345	1.77194e-15	1.15734e-14	up
ncMPN399	NA	NA	-0.606193	2.6214	4.67557e-07	1.44125e-06
ncMPN400	NA	NA	-3.23773	-4.1235	0.500572	0.577916
ncMPN404	NA	NA	-0.0522864	1.07687	0.779836	0.825813
ncMPN405	NA	NA	-0.169602	-0.306151	0.566083	0.635483
ncMPN407	NA	NA	0.00435961	0.967688	1	1
ncMPN408	NA	NA	-0.403902	2.49539	0.00222634	0.00430518
ncMPN409	NA	NA	-0.274913	5.10104	4.79173e-06	1.32411e-05
ncMPN410	NA	NA	-0.288302	1.17962	0.115167	0.158887
ncMPN411	NA	NA	-0.402517	0.498934	0.0704045	0.10323
ncMPN416	NA	NA	-0.201663	3.82896	0.0154178	0.0257574
ncMPN420	NA	NA	-0.829966	2.66294	1.72451e-11	8.09394e-11
ncMPN421	NA	NA	0.956916	-2.86369	0.214275	0.27266
ncMPN426	NA	NA	2.26993	1.73935	5.47149e-27	8.1117e-26	up
ncMPN427	NA	NA	1.04565	0.566547	1.17019e-05	3.10499e-05	up
ncMPN428	NA	NA	0.978374	-0.0992238	0.000273387	0.000606516
ncMPN429	NA	NA	-0.549565	-2.58431	0.528405	0.604076
ncMPN430	NA	NA	0.964812	4.91818	1.6026e-56	6.50795e-55
ncMPN431	NA	NA	0.259999	7.68649	1.47295e-06	4.28577e-06
ncMPN432	NA	NA	0.838117	3.88831	2.19501e-24	2.53104e-23
ncMPN433	NA	NA	0.147157	-0.0949598	0.653791	0.720945
ncMPN434	NA	NA	0.320972	2.83007	0.00749834	0.013239
ncMPN440	NA	NA	0.725814	-1.15244	0.0646797	0.0958902
ncMPN441	NA	NA	-0.833555	-0.346367	0.00253331	0.00482881
ncMPN443	NA	NA	0.0178614	4.62022	0.804007	0.844705
ncMPN444	NA	NA	-0.145612	1.30055	0.420625	0.495414
ncMPN445	NA	NA	-1.44	-2.26766	0.0271596	0.0432885	down
ncMPN446	NA	NA	0.576558	4.16345	2.38611e-16	1.71721e-15
ncMPN447	NA	NA	-0.132332	2.00159	0.35846	0.43089
ncMPN448	NA	NA	0.00364761	-2.69193	1	1
