# Supplementary material for: Development of a Serum-Free Medium To Aid Large-Scale Production of Mycoplasma-Based Therapies
Source: Microbiol Spectr. 2023 Apr 25;11(3):e04859-22. doi: 10.1128/spectrum.04859-22 (PMC10269708; doi:10.1128/spectrum.04859-22)
Supplement: Supplemental file 3 — Supplemental material. Download spectrum.04859-22-s0003.xls, XLS file, 0.2 MB [file spectrum.04859-22-s0003.xls]

## Sheet: README
Table S4. Expression analysis by mass spectrometry of M. pneumoniae grown in vB13 serum-free medium as compared to rich Hayflick medium.
Column name	Description
gene	gene name ID
gene name	gene name symbol
gene product	gene function
HF_R1	protein quantification of M. pneumoniae proteome (5% FDR) grown in Hayflick rich medium. Areas (Top3 method) for replicate 1 are shown.
HF_R2	protein quantification of M. pneumoniae proteome (5% FDR) grown in Hayflick rich medium. Areas (Top3 method) for replicate 2 are shown.
vB13_R1	protein quantification of M. pneumoniae proteome (5% FDR) grown in vB13 serum-free medium. Areas (Top3 method) for replicate 1 are shown.
vB13_R2	protein quantification of M. pneumoniae proteome (5% FDR) grown in vB13 serum-free medium. Areas (Top3 method) for replicate 2 are shown.
Average_HF	average of the areas of samples grown in Hayflick rich medium after normalization
Average_vB13	average of the areas of samples grown in vB13 serum-free medium after normalization
log2FC	log2 fold change expression
log2CPM	log2 counts per million
PValue	p-value
qvalue_BH	adjusted p-value (q-value)
DE_Type	differential expression (DE) category with false discovery rate of 5%. Proteins differentially detected (DD) only when grown in Hayflick or vB13 serum-free medium are labeled as DD_HF or DD_vB13, respectively.

## Sheet: MS data
gene	gene name	gene product	HF_R1	HF_R2	vB13_R1	vB13_R2	Average_HF	Average_vB13	log2FC	PValue	qvalue_BH	DE_type
MPN001	dnaN	DNA polymerase III subunit beta (EC 2.7.7.7)	2400000000	1900000000	1800000000	1500000000	2.5547e+09	2.22846e+09	-0.197106	0.242122	0.443462
MPN002	xdj1	DnaJ-like protein	140000000	110000000	85000000	54000000	1.4843e+08	9.22765e+07	-0.685749	0.046313	0.264214
MPN003	gyrB	DNA gyrase subunit B (EC 5.99.1.3)	1400000000	800000000	1000000000	910000000	1.2704e+09	1.29705e+09	0.029945	0.887874	0.928909
MPN004	gyrA	DNA gyrase subunit A (EC 5.99.1.3)	910000000	720000000	800000000	670000000	9.68361e+08	9.92994e+08	0.0362401	0.762642	0.849655
MPN005	serS	Seryl-tRNA synthetase (EC 6.1.1.11) (Seryl-tRNA(Ser/Sec) synthetase) (Serine--tRNA ligase) (SerRS)	640000000	490000000	530000000	400000000	6.69371e+08	6.24088e+08	-0.101055	0.35277	0.536403
MPN006	tmk	Thymidylate kinase (EC 2.7.4.9) (dTMP kinase)	350000000	68000000	270000000	250000000	2.23484e+08	3.53512e+08	0.661587	0.485894	0.650116
MPN007	holB	DNA polymerase III subunit delta'	44000000	49000000	97000000	58000000	5.69371e+07	1.02515e+08	0.848392	0.132843	0.34456
MPN008	thdF	tRNA modification GTPase mnmE (EC 3.6.-.-)	140000000	64000000	120000000	120000000	1.15632e+08	1.63958e+08	0.503786	0.273249	0.470578
MPN009	yabD	Uncharacterized deoxyribonuclease MPN_009 (EC 3.1.21.-)	100000000	34000000	75000000	65000000	7.42421e+07	9.47769e+07	0.352299	0.569528	0.71084
MPN011	MPN011	Conserved hypothetical lipoprotein MPN_011	140000000	120000000	52000000	36000000	1.5556e+08	5.87334e+07	-1.40522	0.0896572	0.305677
MPN012	MPN012	Conserved hypothetical protein MPN_012	16000000	NA	9200000	NA	16000000	1.09779e+07	-0.543472	NA	NA
MPN013	MPN013	NaN	73000000	44000000	23000000	21000000	6.78721e+07	2.98859e+07	-1.18335	0.0474157	0.264214
MPN015	rimK	Ribosomal protein S6 modification enzyme	340000000	93000000	170000000	220000000	2.36309e+08	2.70759e+08	0.196333	0.81077	0.883525
MPN016	rimK2	Ribosomal protein S6 modification enzyme	58000000	41000000	31000000	22000000	5.82331e+07	3.54286e+07	-0.716924	0.0394458	0.255117
MPN017	mtd1	Methylenetetrahydrofolate dehydrogenase (EC 1.5.1.5); Methenyltetrahydrofolate cyclohydrolase (EC 3.5.4.9)	72000000	68000000	58000000	39000000	8.44841e+07	6.46223e+07	-0.386649	0.336841	0.522576
MPN018	pmd1	Putative ABC transporter ATP-binding protein MPN_018	140000000	81000000	100000000	67000000	1.27753e+08	1.11232e+08	-0.199788	0.392207	0.577867
MPN019	msbA	Putative ABC transporter ATP-binding protein MPN_019	180000000	150000000	200000000	140000000	1.9695e+08	2.27082e+08	0.205382	0.295065	0.495819
MPN020	hepA	Uncharacterized ATP-dependent helicase (EC 3.6.1.-)	610000000	360000000	600000000	480000000	5.61681e+08	7.27428e+08	0.373054	0.164861	0.377363
MPN021	dnaJ	Chaperone protein dnaJ	1000000000	770000000	760000000	750000000	1.04901e+09	1.0307e+09	-0.025399	0.908785	0.938952
MPN022	pip	Putative proline iminopeptidase (PIP) (EC 3.4.11.5) (Prolyl aminopeptidase) (PAP)	430000000	250000000	570000000	320000000	3.9325e+08	5.86378e+08	0.576382	0.258774	0.461898
MPN023	metS	Methionyl-tRNA synthetase (EC 6.1.1.10) (Methionine--tRNA ligase) (MetRS)	150000000	89000000	190000000	140000000	1.38457e+08	2.21116e+08	0.675362	0.0488825	0.265826
MPN024	rpoE	DNA-directed RNA polymerase delta subunit	1700000000	900000000	1100000000	870000000	1.4917e+09	1.32592e+09	-0.169965	0.571806	0.711898
MPN025	tsr	Fructose-bisphosphate aldolase (FBP aldolase) (FBPA) (EC 4.1.2.13)	4500000000	3000000000	1200000000	890000000	4.38901e+09	1.40098e+09	-1.64746	0.0154122	0.20466
MPN026	engD	GTP-dependent nucleic acid-binding protein engD	110000000	83000000	190000000	170000000	1.14179e+08	2.44207e+08	1.0968	0.0715807	0.299029
MPN028	trsB	Uncharacterized glycosyl transferase	44000000	30000000	22000000	22000000	4.33901e+07	3.0059e+07	-0.529567	0.169514	0.377363
MPN029	efp	Elongation factor P (EF-P)	1100000000	760000000	1000000000	760000000	1.09188e+09	1.18159e+09	0.113915	0.0316916	0.236017
MPN030	NusB	Transcription termination/antitermination protein NusB	110000000	NA	96000000	79000000	110000000	1.18082e+08	0.102282	NA	NA
MPN031	MPN031	Uncharacterized protein MPN031	180000000	210000000	240000000	190000000	2.3973e+08	2.89432e+08	0.27181	0.558006	0.699967
MPN033	upp	Uracil phosphoribosyltransferase (EC 2.4.2.9) (UMP pyrophosphorylase) (UPRTase)	270000000	180000000	240000000	180000000	2.6334e+08	2.81735e+08	0.097409	0.166638	0.377363
MPN034	polC	DNA polymerase III polC-type (PolIII) (EC 2.7.7.7)	410000000	350000000	140000000	120000000	4.54551e+08	1.75891e+08	-1.36976	0.0906045	0.305677
MPN036	MPN036	Conserved hypothetical protein MPN_036	250000000	190000000	310000000	300000000	2.6047e+08	4.15862e+08	0.674985	0.168475	0.377363
MPN037a	MPN037a	New ORF	25000000	4200000	41000000	21000000	1.54946e+07	4.06252e+07	1.39061	0.186959	0.392337
MPN039	MPN039	Conserved hypothetical protein MPN_039	10000000	7700000	NA	NA	1.04901e+07	NA	NA	NA	NA	DD_HF
MPN043	glpF	Glycerol uptake facilitator protein	170000000	NA	1400000000	810000000	170000000	1.45873e+09	3.1011	NA	NA
MPN044	tdk	Thymidine kinase (EC 2.7.1.21)	160000000	86000000	330000000	210000000	1.41318e+08	3.58522e+08	1.34311	0.0563231	0.274392
MPN045	hisS	Histidyl-tRNA synthetase (EC 6.1.1.21) (Histidine--tRNA ligase) (HisRS)	190000000	180000000	110000000	91000000	2.2334e+08	1.35671e+08	-0.719133	0.226334	0.430965
MPN046	aspS	Aspartyl-tRNA synthetase (EC 6.1.1.12) (Aspartate--tRNA ligase) (AspRS)	480000000	380000000	300000000	250000000	5.10941e+08	3.71411e+08	-0.46014	0.0987686	0.317955
MPN047	PncB	Nicotinate phosphoribosyl transferase (EC 2.4.2.12)	180000000	95000000	87000000	78000000	1.57735e+08	1.11942e+08	-0.494747	0.261778	0.462657
MPN050	glpK	Glycerol kinase (EC 2.7.1.30) (ATP:glycerol 3-phosphotransferase) (GK)	700000000	470000000	430000000	310000000	6.85111e+08	4.95154e+08	-0.468461	0.0162396	0.20466
MPN051	glpD	Glycerol-3-phospate dehydrogenase (EC 1.1.99.5)	1300000000	1100000000	1200000000	960000000	1.4343e+09	1.45486e+09	0.0205269	0.903634	0.938952
MPN052	MPN052	Uncharacterized lipoprotein MPN_052	2000000000	1300000000	1600000000	1400000000	1.9269e+09	2.03217e+09	0.0767379	0.553119	0.697921
MPN053	ptsH	Phosphocarrier protein HPr (EC 2.7.11.-) (Histidine-containing protein)	4700000000	3900000000	2400000000	1200000000	5.13071e+09	2.35553e+09	-1.12311	0.0555534	0.274392
MPN055	potA	Spermidine/putrescine import ATP-binding protein potA (EC 3.6.3.31)	740000000	600000000	540000000	410000000	7.97801e+08	6.37752e+08	-0.323034	0.216806	0.421756
MPN056	potB	Spermidine/putrescine transport system permease protein potB homolog	46000000	NA	17000000	11000000	46000000	1.86092e+07	-1.30561	NA	NA
MPN057	potI	Spermidine/putrescine transport system permease protein potC homolog	NA	15000000	26000000	NA	2.13901e+07	3.10245e+07	0.536466	NA	NA
MPN058	potD	Conserved hypothetical lipoprotein MPN_058	260000000	210000000	600000000	430000000	2.7973e+08	6.88943e+08	1.30035	0.0091048	0.20466
MPN059	TsaD	tRNA N6-adenosine threonylcarbamoyltransferase	160000000	65000000	180000000	140000000	1.26345e+08	2.1515e+08	0.76797	0.230583	0.436617
MPN060	metX	S-adenosylmethionine synthetase (EC 2.5.1.6) (Methionine adenosyltransferase) (AdoMet synthetase) (MAT)	390000000	260000000	380000000	190000000	3.8038e+08	3.72959e+08	-0.0284259	0.941552	0.960846
MPN060a	NA	NA	580000000	480000000	500000000	510000000	6.32241e+08	6.90856e+08	0.127911	0.653902	0.76622
MPN061	ffh	Signal recognition particle protein (Fifty-four homolog)	490000000	330000000	810000000	610000000	4.80291e+08	9.52779e+08	0.988234	0.00219031	0.181796
MPN062	deoD	Purine nucleoside phosphorylase deoD-type (PNP) (EC 2.4.2.1)	2700000000	1100000000	1700000000	1400000000	2.1343e+09	2.09183e+09	-0.0289968	0.952365	0.962023
MPN063	deoC	Deoxyribose-phosphate aldolase (EC 4.1.2.4) (Phosphodeoxyriboaldolase) (Deoxyriboaldolase) (DERA)	1400000000	650000000	990000000	690000000	1.16345e+09	1.12175e+09	-0.0526635	0.889738	0.928909
MPN064	deoA	Thymidine phosphorylase (EC 2.4.2.4) (TdRPase)	1300000000	1200000000	950000000	790000000	1.5056e+09	1.17485e+09	-0.357862	0.346161	0.533567
MPN065	cdd	Cytidine deaminase (CDA) (EC 3.5.4.5) (Cytidine aminohydrolase)	360000000	250000000	160000000	93000000	3.5825e+08	1.67041e+08	-1.10076	0.0777071	0.299029
MPN066	cpsG	Phosphomannomutase (PMM) (EC 5.4.2.8)	690000000	550000000	570000000	530000000	7.37151e+08	7.48014e+08	0.0211044	0.908723	0.938952
MPN067	nusG	Transcription antitermination factor	2200000000	1300000000	1500000000	1400000000	2.0269e+09	1.97251e+09	-0.0392454	0.848953	0.909201
MPN068	secE	Preprotein translocase subunit secE	29000000	100000000	110000000	110000000	8.58002e+07	1.50295e+08	0.808745	0.449564	0.630655
MPN069	rpmG2	50S ribosomal protein L33 type 2	80000000	11000000	120000000	93000000	4.7843e+07	1.43176e+08	1.58141	0.207109	0.408835
MPN070	MPN070	Uncharacterized protein MPN_070	NA	47000000	150000000	140000000	6.70222e+07	1.97251e+08	1.55732	NA	NA
MPN071	yabC	16S rRNA (cytidine1402-2'-O)-methyltransferase	150000000	120000000	110000000	98000000	1.6056e+08	1.41059e+08	-0.186819	0.309185	0.501544
MPN073	prs	Ribose-phosphate pyrophosphokinase (RPPK) (EC 2.7.6.1) (Phosphoribosyl pyrophosphate synthetase) (P-Rib-PP synthetase) (PRPP synthetase)	470000000	340000000	1000000000	760000000	4.77421e+08	1.18159e+09	1.3074	0.00105856	0.181796
MPN074	smpB	tmRNA-binding protein	84000000	39000000	33000000	31000000	6.98071e+07	4.35491e+07	-0.68073	0.298057	0.497587
MPN075	ywdF	Uncharacterized glycosyltransferase family 2 (EC 2.4.-.-)	47000000	45000000	21000000	16000000	5.55851e+07	2.48442e+07	-1.16179	0.17318	0.379928
MPN076	uhpT	Hexose phosphate transport protein	1200000000	820000000	770000000	650000000	1.18466e+09	9.59702e+08	-0.303817	0.0831896	0.299029
MPN077	uhpT	Hexosephosphate transport protein	120000000	110000000	450000000	370000000	1.3843e+08	5.53268e+08	1.99882	0.00373112	0.20466
MPN078	fruA	PTS system fructose-specific EIIABC component (EIIABC-Fru) (2.7.1.69)	440000000	360000000	280000000	200000000	4.76681e+08	3.20994e+08	-0.570479	0.116478	0.325877
MPN079	fruK	Fructose 1-phosphate kinase (EC 2.7.1.56)	340000000	170000000	260000000	170000000	2.9121e+08	2.8597e+08	-0.0261962	0.934855	0.955971
MPN080	MPN080	FtsX like permease	110000000	68000000	67000000	55000000	1.03484e+08	8.2307e+07	-0.330322	0.158566	0.367283
MPN081	glnQ	Gln transport; ATP-binding protein	210000000	140000000	89000000	78000000	2.0482e+08	1.13136e+08	-0.856304	0.0114166	0.20466
MPN082	tklB	Transketolase (TK) (EC 2.2.1.1)	1500000000	710000000	670000000	500000000	1.25623e+09	7.84585e+08	-0.6791	0.302749	0.497587
MPN083	MPN083	Uncharacterized lipoprotein MPN_083	100000000	69000000	160000000	100000000	9.91971e+07	1.72429e+08	0.797635	0.156866	0.366757
MPN084	MPN084	Conserved hypothetical lipoprotein MPN_084	110000000	99000000	94000000	70000000	1.25587e+08	1.09961e+08	-0.191694	0.497245	0.656839
MPN085	MPN085	Uncharacterized protein MPN_085	4000000	12000000	4300000	1400000	1.0556e+07	3.64306e+06	-1.53485	0.478142	0.643553
MPN090	MPN090	Uncharacterized protein MPN_090	260000000	220000000	96000000	79000000	2.8686e+08	1.18082e+08	-1.28056	0.0957327	0.31365
MPN095	MPN095	Uncharacterized amino acid permease	56000000	86000000	68000000	49000000	8.93182e+07	7.82855e+07	-0.190209	0.796507	0.881464
MPN096	MPN096	Uncharacterized amino acid permease	190000000	74000000	NA	NA	1.47762e+08	NA	NA	NA	NA	DD_HF
MPN097	MPN097	Conserved hypothetical lipoprotein MPN_097	3300000	6800000	85000000	18000000	6.49841e+06	6.45675e+07	3.31265	0.358485	0.541169
MPN098	MPN098	Conserved hypothetical lipoprotein MPN_098	NA	NA	200000000	130000000	NA	2.19385e+08	NA	NA	NA	DD_vB13
MPN104	MPN104	Uncharacterized protein MPN_104	190000000	150000000	31000000	NA	2.0195e+08	3.69907e+07	-2.44877	NA	NA
MPN104a	NA	NA	1500000000	18000000	NA	20000000	7.62834e+08	3.07878e+07	-4.63094	NA	NA
MPN105	pheS	Phenylalanyl-tRNA synthetase alpha chain (EC 6.1.1.20) (Phenylalanine--tRNA ligase alpha chain) (PheRS)	370000000	300000000	210000000	190000000	3.98901e+08	2.71533e+08	-0.554902	0.0804233	0.299029
MPN106	pheT	Phenylalanyl-tRNA synthetase beta chain (EC 6.1.1.20) (Phenylalanine--tRNA ligase beta chain) (PheRS)	420000000	360000000	370000000	280000000	4.66681e+08	4.36265e+08	-0.0972299	0.632025	0.752987
MPN109	MPN109	Uncharacterized protein MPN_109	420000000	260000000	220000000	170000000	3.9538e+08	2.62105e+08	-0.593095	0.116208	0.325877
MPN115	infC	Translation initiation factor IF-3	780000000	520000000	660000000	520000000	7.60761e+08	7.94013e+08	0.0617192	0.313953	0.50435
MPN116	rpmI	50S ribosomal protein L35	1900000000	1500000000	720000000	290000000	2.0195e+09	6.52781e+08	-1.62933	0.0469703	0.264214
MPN117	rpLT	50S ribosomal protein L20	880000000	540000000	780000000	490000000	8.25021e+08	8.42517e+08	0.0302749	0.884409	0.928431
MPN118	rnhC	Ribonuclease HIII	110000000	82000000	110000000	83000000	1.13466e+08	1.29513e+08	0.190838	0.0878499	0.303814
MPN119	MPN119	DnaJ-like, terminal organelle protein	970000000	760000000	640000000	510000000	1.02688e+09	7.74383e+08	-0.407149	0.130898	0.341295
MPN120	grpE	Heat shock protein GrpE	2200000000	1700000000	1800000000	1500000000	2.3121e+09	2.22846e+09	-0.0531556	0.611668	0.739346
MPN121	mpn121	Uncharacterized protein MPN_121	1400000000	1100000000	1100000000	710000000	1.4843e+09	1.20277e+09	-0.303425	0.187428	0.392337
MPN122	parE	DNA topoisomerase 4 subunit B (EC 5.99.1.-) (Topoisomerase IV subunit B)	290000000	410000000	140000000	110000000	4.37331e+08	1.68194e+08	-1.3786	0.318843	0.510558
MPN123	parC	DNA topoisomerase 4 subunit A (EC 5.99.1.-) (Topoisomerase IV subunit A)	320000000	220000000	170000000	150000000	3.1686e+08	2.1688e+08	-0.546949	0.0764827	0.299029
MPN124	hrcA	Heat-inducible transcription repressor hrcA	270000000	210000000	220000000	180000000	2.8473e+08	2.69802e+08	-0.077694	0.48824	0.650116
MPN125	uvrC	UvrABC system protein C (Protein uvrC) (Excinuclease ABC subunit C)	69000000	66000000	63000000	50000000	8.15581e+07	7.6072e+07	-0.100462	0.737809	0.829411
MPN126	ysnB	Putative metallophosphoesterase YsnB (EC 3.1.4.-);Serine, Threonine phosphatase	13000000	1400000	64000000	36000000	7.4982e+06	6.58929e+07	3.13551	0.0656233	0.286674
MPN127	MPN127	Uncharacterized protein MPN_127	5600000	NA	NA	NA	5600000	NA	NA	NA	NA	DD_HF
MPN133	MPN133	Ca2+-dependent cytotoxic nuclease of Mycoplasma	57000000	44000000	63000000	70000000	5.98721e+07	9.14659e+07	0.611351	0.295699	0.495819
MPN134	ugpC	Putative ABC sn-glycerol-3-phosphate transporter ATP-binding protein ugpC	1400000000	980000000	750000000	610000000	1.39874e+09	9.16981e+08	-0.609165	0.0286148	0.236017
MPN135	ugpA	sn-glycerol-3-phosphate transport system permease protein ugpA	200000000	19000000	38000000	15000000	1.13547e+08	3.42171e+07	-1.7305	0.525991	0.675985
MPN136	ugpE	sn-glycerol-3-phosphate transport system permease protein ugpE	150000000	170000000	140000000	87000000	1.9621e+08	1.50491e+08	-0.382726	0.495928	0.656839
MPN138	MPN138	Uncharacterized protein MPN_138	NA	NA	44000000	30000000	NA	4.93423e+07	NA	NA	NA	DD_vB13
MPN139	MPN139	Uncharacterized protein MPN_139	34000000	NA	41000000	22000000	34000000	4.13949e+07	0.283917	NA	NA
MPN140	NrnA	Oligoribonuclease (DHH family phosphoesterases)	1100000000	660000000	1100000000	900000000	1.02058e+09	1.34901e+09	0.402511	0.107518	0.318788
MPN141	mgpA	Adhesin P1 (Cytadhesin P1) (Attachment protein)	1700000000	1400000000	1500000000	1400000000	1.8482e+09	1.97251e+09	0.0939083	0.651892	0.76622
MPN142	MPN142	Mgp-operon protein 3 (Mgp3) (ORF-3 protein)	1100000000	1000000000	370000000	310000000	1.263e+09	4.59356e+08	-1.45917	0.123852	0.332722
MPN145	MPN145	Uncharacterized protein MPN_145	10000000	11000000	8000000	6700000	1.2843e+07	9.92994e+06	-0.371127	0.490361	0.6512
MPN148	YycH	Conserved hypothetical protein MPN_148	210000000	150000000	90000000	2800000	2.1195e+08	5.58513e+07	-1.92406	0.202588	0.40538
MPN151	MPN151	Uncharacterized protein MPN_151	930000	NA	12000000	6200000	930000	1.19316e+07	3.68141	NA	NA
MPN152	MPN152	Uncharacterized lipoprotein MPN_152	13000000	9800000	100000000	76000000	1.34874e+07	1.18159e+08	3.13105	0.00189838	0.181796
MPN153	MPN153	superfamily I DNA and RNA helicase and helicase subunits-like protein (EC 3.6.1.-)	890000000	550000000	760000000	610000000	8.37151e+08	9.22948e+08	0.140761	0.335411	0.521983
MPN154	nusA	Transcription elongation protein nusA	1800000000	1200000000	1200000000	910000000	1.7556e+09	1.41637e+09	-0.309767	0.0579052	0.274636
MPN155	infB	Translation initiation factor IF-2	750000000	530000000	540000000	470000000	7.52891e+08	6.83933e+08	-0.138585	0.330481	0.517546
MPN155a	YlxR	RNA binding protein, binds RNA-K-turns	21000000	NA	52000000	58000000	21000000	7.56667e+07	1.84927	NA	NA
MPN156	rbfA	Ribosome-binding factor A	88000000	4000000	200000000	140000000	4.6852e+07	2.27082e+08	2.27703	0.122042	0.332722
MPN157	MPN157	Conserved hypothetical protein MPN_157	620000000	480000000	380000000	370000000	6.52241e+08	5.11504e+08	-0.350659	0.20269	0.40538
MPN158	yaaC	Putative riboflavin biosynthesis protein ribF [Includes: Riboflavin kinase (EC 2.7.1.26) (Flavokinase); FMN adenylyltransferase (EC 2.7.7.2) (FAD pyrophosphorylase) (FAD synthetase)]	38000000	8800000	130000000	110000000	2.52744e+07	1.62227e+08	2.68227	0.0229886	0.224887
MPN159	CorB	Hemolysisn, CorB-like protein	140000000	70000000	190000000	140000000	1.1991e+08	2.21116e+08	0.882848	0.104708	0.317955
MPN160	MPN160	Conserved hypothetical protein MPN_160	28000000	NA	32000000	20000000	28000000	3.44859e+07	0.300578	NA	NA
MPN161	MPN161	Conserved hypothetical protein MPN_161	720000000	650000000	410000000	310000000	8.23451e+08	4.83221e+08	-0.769	0.186878	0.392337
MPN162	MPN162	Conserved hypothetical protein involved in metal binding sensing	1100000000	670000000	1100000000	780000000	1.02771e+09	1.25665e+09	0.290146	0.136975	0.348271
MPN163	MPN163	Conserved hypothetical protein MPN_163	370000000	250000000	270000000	210000000	3.6325e+08	3.22724e+08	-0.170662	0.103193	0.317955
MPN164	rpsJ	30S ribosomal protein S10- NusE termination antitermination factor	1800000000	1000000000	1200000000	1000000000	1.613e+09	1.48564e+09	-0.11866	0.618057	0.739706
MPN165	rplC	50S ribosomal protein L3	930000000	550000000	1400000000	1000000000	8.57151e+08	1.60497e+09	0.904923	0.0172699	0.20466
MPN166	rplD	50S ribosomal protein L4	2100000000	1300000000	1800000000	1300000000	1.9769e+09	2.07453e+09	0.06954	0.579417	0.719575
MPN167	rplW	50S ribosomal protein L23	1000000000	760000000	1100000000	720000000	1.04188e+09	1.21047e+09	0.216372	0.322314	0.512304
MPN168	rplB	50S ribosomal protein L2	1500000000	650000000	1400000000	900000000	1.21345e+09	1.528e+09	0.332527	0.459802	0.636059
MPN169	rpsS	30S ribosomal protein S19	930000000	520000000	810000000	460000000	8.35761e+08	8.37325e+08	0.00269714	0.993158	0.993158
MPN170	rplV	50S ribosomal protein L22	1900000000	900000000	1200000000	1000000000	1.5917e+09	1.48564e+09	-0.0994824	0.789444	0.875597
MPN171	rpsC	30S ribosomal protein S3	2200000000	1500000000	1500000000	1200000000	2.1695e+09	1.81857e+09	-0.254561	0.0140963	0.20466
MPN172	rplP	50S ribosomal protein L16	450000000	380000000	850000000	650000000	4.95941e+08	1.00743e+09	1.02244	0.0523168	0.268595
MPN173	rpmC	50S ribosomal protein L29	940000000	620000000	390000000	260000000	9.12061e+08	4.32804e+08	-1.07542	0.00858251	0.20466
MPN174	rpsQ	30S ribosomal protein S17	1500000000	1300000000	970000000	910000000	1.6769e+09	1.27915e+09	-0.390617	0.221049	0.426675
MPN175	rplN	50S ribosomal protein L14	850000000	710000000	840000000	470000000	9.31231e+08	8.62921e+08	-0.109912	0.721755	0.822503
MPN176	rplX	50S ribosomal protein L24	1900000000	1400000000	1200000000	890000000	1.9482e+09	1.40098e+09	-0.475711	0.0176714	0.20466
MPN177	rplE	50S ribosomal protein L5	1200000000	510000000	1600000000	1200000000	9.63631e+08	1.87823e+09	0.962822	0.155839	0.366073
MPN178	rpsN	30S ribosomal protein S14 type Z	850000000	380000000	790000000	580000000	6.95941e+08	9.17756e+08	0.399146	0.381793	0.56926
MPN179	rpsH	30S ribosomal protein S8	450000000	110000000	1200000000	930000000	3.0343e+08	1.43176e+09	2.23836	0.0822357	0.299029
MPN180	rplF	50S ribosomal protein L6	1300000000	970000000	1300000000	1000000000	1.34161e+09	1.54531e+09	0.203925	0.122403	0.332722
MPN181	rplR	50S ribosomal protein L18	1700000000	1500000000	1200000000	830000000	1.9195e+09	1.3548e+09	-0.502658	0.207701	0.408835
MPN182	rpsE	30S ribosomal protein S5	1200000000	660000000	920000000	720000000	1.07058e+09	1.10307e+09	0.0431353	0.843422	0.908487
MPN183	rplO	50S ribosomal protein L15	930000000	250000000	1100000000	230000000	6.4325e+08	8.33316e+08	0.373484	0.772255	0.858444
MPN184	secY	Preprotein translocase subunit secY	460000000	260000000	400000000	340000000	4.1538e+08	5.00346e+08	0.268492	0.272305	0.470578
MPN185	adk	Adenylate kinase (AK) (EC 2.7.4.3) (ATP-AMP transphosphorylase)	320000000	290000000	640000000	620000000	3.66771e+08	8.5905e+08	1.22786	0.0767235	0.299029
MPN186	map	Methionine aminopeptidase (MAP) (EC 3.4.11.18) (Peptidase M)	NA	100000000	220000000	140000000	1.426e+08	2.39014e+08	0.745121	NA	NA
MPN187	infA	Translation initiation factor IF-1	140000000	100000000	500000000	290000000	1.413e+08	5.21523e+08	1.88397	0.124056	0.332722
MPN189	rpsM	30S ribosomal protein S13	730000000	390000000	600000000	440000000	6.43071e+08	6.9664e+08	0.115436	0.647783	0.764445
MPN190	rpsK	30S ribosomal protein S11	1500000000	600000000	1100000000	990000000	1.1778e+09	1.41828e+09	0.26805	0.589579	0.724964
MPN191	rpoA	DNA-directed RNA polymerase subunit alpha (RNAP subunit alpha) (EC 2.7.7.6) (Transcriptase subunit alpha)	3200000000	2800000000	4300000000	2800000000	3.5964e+09	4.72063e+09	0.392423	0.187736	0.392337
MPN192	rplQ	50S ribosomal protein L17	150000000	91000000	470000000	400000000	1.39883e+08	5.88291e+08	2.07231	0.0215615	0.224887
MPN193	cbiO 1	Cobalt/nickel import ATP-binding protein CbiO 1 (EC 3.6.3.-)	450000000	280000000	310000000	210000000	4.2464e+08	3.46589e+08	-0.293015	0.152586	0.363479
MPN194	CbiO 2	Cobalt/nickelimport ATP-binding protein CbiO 2 (EC 3.6.3.-)	390000000	310000000	260000000	240000000	4.16031e+08	3.39849e+08	-0.291796	0.195081	0.399518
MPN195	cbiQ	Similar to Cobalt/nickel ABC transporter CbiQ	84000000	95000000	140000000	160000000	1.09735e+08	2.06678e+08	0.913362	0.197286	0.401013
MPN196	truA	tRNA pseudouridine synthase A, TruA (EC 5.4.99.12) (tRNA-uridine isomerase I) (tRNA pseudouridylate synthase I)	27000000	13000000	97000000	54000000	2.2769e+07	9.9436e+07	2.1267	0.11547	0.325877
MPN197	pepF	Oligoendopeptidase F homolog (EC 3.4.24.-)	1300000000	1000000000	940000000	820000000	1.363e+09	1.19198e+09	-0.193432	0.213286	0.416535
MPN198	mte1	Uncharacterized adenine-specific methylase MPN_198 (EC 2.1.1.72) (M.mpnIP)	17000000	8800000	49000000	24000000	1.47744e+07	4.77072e+07	1.69111	0.188989	0.392337
MPN199	MPN199	Conserved hypothetical lipoprotein MPN_199	89000000	66000000	79000000	56000000	9.15581e+07	9.02362e+07	-0.0209818	0.811907	0.883525
MPN199a	NA	NA	65000000	44000000	73000000	43000000	6.38721e+07	7.66504e+07	0.263108	0.434891	0.617025
MPN200	MPN200	Conserved hypothetical lipoprotein MPN_200	390000000	290000000	380000000	300000000	4.01771e+08	4.57625e+08	0.187795	0.102141	0.317955
MPN207	ptsG	PTS system glucose-specific EIICBA component (EIICBA-Glc) (EII-Glc/EIII-Glc) (EC 2.7.1.69)	3500000000	2800000000	2600000000	2100000000	3.7464e+09	3.16758e+09	-0.242126	0.239025	0.443462
MPN207a	MPN207a	New ORF	190000000	160000000	230000000	190000000	2.0908e+08	2.83465e+08	0.439116	0.11457	0.325877
MPN208	rpsB	30S ribosomal protein S2	1500000000	930000000	1500000000	1100000000	1.41309e+09	1.7416e+09	0.301558	0.111225	0.323783
MPN209	mgtA	Probable cation-transporting P-type ATPase (EC 3.6.3.-)	150000000	120000000	280000000	220000000	1.6056e+08	3.36387e+08	1.06701	0.0307751	0.236017
MPN210	secA	Protein translocase subunit secA	1200000000	790000000	1300000000	1100000000	1.16327e+09	1.62227e+09	0.479831	0.0536465	0.272612
MPN211	uvrB	UvrABC system protein B (Protein uvrB) (Excinuclease ABC subunit B)	320000000	240000000	330000000	250000000	3.3112e+08	3.89309e+08	0.233562	0.0852652	0.299029
MPN213	MPN213	Conserved hypothetical protein MPN_213	820000000	590000000	970000000	670000000	8.30671e+08	1.09442e+09	0.397818	0.140946	0.353275
MPN214	MPN214	Conserved hypothetical protein MPN_214	90000000	59000000	88000000	56000000	8.70671e+07	9.56058e+07	0.13497	0.525427	0.675985
MPN215	oppB	Oligopeptide transport system permease protein oppB	840000000	470000000	730000000	610000000	7.55111e+08	9.05049e+08	0.261308	0.302241	0.497587
MPN216	oppC	Oligopeptide transport system permease protein oppC	910000000	560000000	870000000	650000000	8.54281e+08	1.01936e+09	0.254887	0.179506	0.390366
MPN217	oppD	Oligopeptide transport ATP-binding protein oppD	900000000	670000000	570000000	350000000	9.27711e+08	6.09469e+08	-0.606124	0.104165	0.317955
MPN218	oppF	Oligopeptide transport ATP-binding protein oppF	1300000000	970000000	950000000	750000000	1.34161e+09	1.14406e+09	-0.2298	0.115141	0.325877
MPN219	rplK	50S ribosomal protein L11	830000000	680000000	780000000	630000000	8.99841e+08	9.50274e+08	0.0786733	0.600001	0.728781
MPN220	rplA	50S ribosomal protein L1	2600000000	1700000000	1700000000	1400000000	2.5121e+09	2.09183e+09	-0.264128	0.0703199	0.299029
MPN221	pth	Peptidyl-tRNA hydrolase (PTH) (EC 3.1.1.29)	240000000	120000000	300000000	210000000	2.0556e+08	3.40623e+08	0.728615	0.110344	0.323244
MPN222	yacA	tRNA(Ile)-lysidine synthase (EC 6.3.4.-) (tRNA(Ile)-lysidine synthetase) (tRNA(Ile)-2-lysyl-cytidine synthase)	210000000	190000000	200000000	120000000	2.4047e+08	2.11688e+08	-0.183919	0.553572	0.697921
MPN223	hprK	HPr kinase/phosphorylase (HPrK/P) (EC 2.7.11.-) (EC 2.7.4.-) (HPr(Ser) kinase/phosphorylase)	150000000	66000000	440000000	350000000	1.22058e+08	5.31908e+08	2.12361	0.0332866	0.236017
MPN224	lgt	Prolipoprotein diacylglyceryl transferase (EC 2.4.99.-)	130000000	50000000	190000000	160000000	1.0065e+08	2.3651e+08	1.23255	0.108103	0.318788
MPN225	rpsL	30S ribosomal protein S12	1300000000	1000000000	420000000	340000000	1.363e+09	5.12278e+08	-1.41179	0.0412161	0.259818
MPN226	rpsG	30S ribosomal protein S7	2100000000	1200000000	2500000000	1800000000	1.9056e+09	2.87701e+09	0.594323	0.0749903	0.299029
MPN227	fus	Elongation factor G (EF-G)	4600000000	2800000000	2700000000	1700000000	4.2964e+09	2.91937e+09	-0.557475	0.0847122	0.299029
MPN228	rpsF	30S ribosomal protein S6	2900000000	1700000000	1500000000	1100000000	2.6621e+09	1.7416e+09	-0.612153	0.149179	0.360806
MPN229	ssbA	Single-stranded DNA-binding protein (SSB) (Helix-destabilizing protein)	1500000000	640000000	750000000	570000000	1.20632e+09	8.86194e+08	-0.44492	0.472475	0.643553
MPN230	rpsR	30S ribosomal protein S18	1400000000	820000000	1700000000	1100000000	1.28466e+09	1.86092e+09	0.534631	0.120357	0.332722
MPN231	rplI	50S ribosomal protein L9	420000000	410000000	870000000	490000000	5.02331e+08	8.96213e+08	0.835204	0.168548	0.377363
MPN232	dnaB	Replicative DNA helicase	340000000	190000000	610000000	380000000	3.0547e+08	6.56424e+08	1.1036	0.0829456	0.299029
MPN233	MPN233	Uncharacterized lipoprotein MPN_233	680000000	490000000	680000000	450000000	6.89371e+08	7.52067e+08	0.12558	0.479823	0.644075
MPN234	MPN234	Conserved hypothetical lipoprotein MPN_234	11000000	8700000	32000000	25000000	1.17031e+07	3.83343e+07	1.71174	0.0126108	0.20466
MPN235	ung	Uracil-DNA glycosylase (UDG) (EC 3.2.2.-)	33000000	33000000	NA	NA	4.00291e+07	NA	NA	NA	NA	DD_HF
MPN236	gatC	Aspartyl/glutamyl-tRNA(Asn/Gln) amidotransferase subunit C (Asp/Glu-ADT subunit C) (EC 6.3.5.-)	210000000	120000000	190000000	130000000	1.9056e+08	2.13419e+08	0.16344	0.445446	0.626644
MPN237	gatA	Glutamyl-tRNA(Gln) amidotransferase subunit A (Glu-ADT subunit A) (EC 6.3.5.-)	710000000	520000000	600000000	420000000	7.25761e+08	6.81246e+08	-0.0913185	0.404551	0.589083
MPN238	gatB	Aspartyl/glutamyl-tRNA(Asn/Gln) amidotransferase subunit B (Asp/Glu-ADT subunit B) (EC 6.3.5.-)	350000000	320000000	270000000	230000000	4.03161e+08	3.38118e+08	-0.253827	0.425967	0.607827
MPN239	gntR	Probable HTH-type transcriptional regulator gntR	720000000	550000000	980000000	790000000	7.52151e+08	1.19275e+09	0.665198	0.0109847	0.20466
MPN240	trxB	Thioredoxin reductase (TRXR) (EC 1.8.1.9)	510000000	230000000	670000000	530000000	4.1899e+08	8.07676e+08	0.94686	0.143955	0.356665
MPN241	MPN241	Transcription factor with WhiA C-terminal domain	93000000	55000000	59000000	41000000	8.57151e+07	6.67583e+07	-0.360602	0.18913	0.392337
MPN243	vacB	Ribonuclease R (RNase R) (EC 3.1.-.-) (VacB protein homolog)	1400000000	930000000	530000000	450000000	1.36309e+09	6.62573e+08	-1.04073	0.00537935	0.20466
MPN244	CdaM	Diadenylate cyclase CdaS	400000000	220000000	480000000	340000000	3.5686e+08	5.48076e+08	0.619015	0.0870822	0.303265
MPN245	def	Peptide deformylase (PDF) (EC 3.5.1.88) (Polypeptide deformylase)	380000000	410000000	500000000	440000000	4.82331e+08	6.36977e+08	0.40122	0.351515	0.536403
MPN246	gmk	Guanylate kinase (EC 2.7.4.8) (GMP kinase)	540000000	370000000	540000000	320000000	5.33811e+08	5.68479e+08	0.0907793	0.727156	0.824883
MPN247	prpC	Putative protein phosphatase PrpC (EC 3.1.3.16)	88000000	46000000	290000000	230000000	7.67981e+07	3.50051e+08	2.18842	0.013462	0.20466
MPN248	prkC	Putative serine/threonine-protein kinase PrkC (EC 2.7.11.1)	110000000	59000000	150000000	120000000	9.70671e+07	1.81857e+08	0.905749	0.0839089	0.299029
MPN249	RsgA	Putative ribosome biogenesis GTPase rsgA (EC 3.6.1.-)	NA	11000000	NA	NA	1.5686e+07	NA	NA	NA	NA	DD_HF
MPN250	pgiB	Glucose-6-phosphate isomerase (GPI) (EC 5.3.1.9) (Phosphoglucose isomerase) (PGI) (Phosphohexose isomerase) (PHI)	1100000000	630000000	2100000000	1700000000	9.99191e+08	2.56139e+09	1.35809	0.0133155	0.20466
MPN251	cfxE	Probable ribulose-phosphate 3-epimerase (EC 5.1.3.1) (Pentose-5-phosphate 3-epimerase) (PPE) (R5P3E)	61000000	34000000	250000000	220000000	5.47421e+07	3.18489e+08	2.54052	0.0329719	0.236017
MPN252	asnS	Asparaginyl-tRNA synthetase (EC 6.1.1.22) (Asparagine--tRNA ligase) (AsnRS)	710000000	510000000	880000000	670000000	7.18631e+08	1.04072e+09	0.534265	0.00160382	0.181796
MPN253	pgsA	CDP-diacylglycerol--glycerol-3-phosphate 3-phosphatidyltransferase (EC 2.7.8.5) (Phosphatidylglycerophosphate synthase) (PGP synthase)	110000000	58000000	78000000	140000000	9.63541e+07	1.54294e+08	0.679263	0.513771	0.666923
MPN254	cinA	nicotinamide-nucleotide amidase	800000000	490000000	850000000	580000000	7.49371e+08	9.53553e+08	0.347633	0.126811	0.334138
MPN255	ygbP	2-C-methyl-D-erythritol 4-phosphate cytidylyltransferase-like	910000000	490000000	930000000	620000000	8.04371e+08	1.03207e+09	0.359609	0.235532	0.443462
MPN256	MPN256	Conserved hypothetical protein MPN_256	900000000	880000000	960000000	760000000	1.07744e+09	1.15773e+09	0.103685	0.729507	0.825669
MPN257	galE	UDP-glucose 4-epimerase (EC 5.1.3.2) (UDP-galactose 4-epimerase)	180000000	100000000	410000000	300000000	1.613e+08	4.75524e+08	1.55977	0.00751484	0.20466
MPN258	mglA	Nucleotide ABC transporter ATP-binding subunit	580000000	460000000	600000000	540000000	6.17981e+08	7.73609e+08	0.324043	0.172348	0.379777
MPN259	rbsC1	Nucleotide ABC transporter permease subunit, but probably C-terminal	580000000	510000000	280000000	220000000	6.53631e+08	3.36387e+08	-0.958352	0.144891	0.357207
MPN260	rbsC	Nucleotide ABC transporter permease subunit	820000000	520000000	390000000	260000000	7.80761e+08	4.32804e+08	-0.851167	0.02268	0.224887
MPN261	topA	DNA topoisomerase 1 (EC 5.99.1.2) (DNA topoisomerase I) (Omega-protein) (Relaxing enzyme) (Untwisting enzyme) (Swivelase)	1300000000	970000000	880000000	640000000	1.34161e+09	1.01763e+09	-0.398749	0.0292654	0.236017
MPN262	MPN262	Uncharacterized protein, similar to reticulocyte binding protein	280000000	190000000	230000000	170000000	2.7547e+08	2.68072e+08	-0.0392789	0.453105	0.632062
MPN263	trx	Thioredoxin (Trx)	2400000000	2100000000	2700000000	2000000000	2.6973e+09	3.15027e+09	0.223959	0.359578	0.541169
MPN264	MPN264	Uncharacterized hydrolase, haloacid dehalogenase-like family protein (EC 3.1.-.-)	250000000	210000000	270000000	190000000	2.7473e+08	3.0733e+08	0.161774	0.396981	0.581461
MPN265	trpS	Tryptophanyl-tRNA synthetase (EC 6.1.1.2) (Tryptophan--tRNA ligase) (TrpRS)	440000000	240000000	590000000	440000000	3.9112e+08	6.90674e+08	0.820391	0.0846764	0.299029
MPN266	spxA	Transcriptional regulatory protein Spx	1200000000	850000000	1100000000	660000000	1.20605e+09	1.16428e+09	-0.0508477	0.825237	0.895355
MPN267	ppnK	Probable inorganic polyphosphate/ATP-NAD kinase (Poly(P)/ATP NAD kinase) (EC 2.7.1.23)	2200000000	1800000000	1900000000	1300000000	2.3834e+09	2.13419e+09	-0.159336	0.395299	0.580705
MPN268	ptsG	Putative phosphotransferase enzyme IIB component MPN_268 (EC 2.7.1.69)	140000000	18000000	240000000	220000000	8.2834e+07	3.12522e+08	1.91566	0.111829	0.323783
MPN269	ymdA	Endoribonuclease Y (Rnase Y)	250000000	190000000	170000000	140000000	2.6047e+08	2.09183e+08	-0.316352	0.0727097	0.299029
MPN271	MPN271	Conserved hypothetical lipoprotein MPN_271	220000000	180000000	160000000	110000000	2.3834e+08	1.80126e+08	-0.404015	0.139667	0.353067
MPN272	MPN272	Uncharacterized protein MPN_272	670000000	240000000	440000000	320000000	5.0612e+08	5.08817e+08	0.00766542	0.989539	0.99153
MPN273	hit1	Diadenosine tetraphosphate Ap4A hydrolase (EC 3.6.1.41)	1400000000	1000000000	1200000000	750000000	1.413e+09	1.29322e+09	-0.127796	0.545827	0.695196
MPN275	yaaK	DNA-binding protein, YbaB/EbfC family	1300000000	1000000000	770000000	680000000	1.363e+09	9.82793e+08	-0.471829	0.0515337	0.267568
MPN276	MPN276	Conserved hypothetical protein MPN_276	320000000	210000000	330000000	220000000	3.0973e+08	3.66219e+08	0.241692	0.26189	0.462657
MPN277	lysS	Lysyl-tRNA synthetase (EC 6.1.1.6) (Lysine--tRNA ligase) (LysRS)	720000000	600000000	470000000	370000000	7.87801e+08	5.652e+08	-0.479069	0.186943	0.392337
MPN278	yefE	UDP-galactopyranose mutase (EC 5.4.99.9)	77000000	29000000	66000000	46000000	5.91771e+07	7.47831e+07	0.337675	0.539128	0.690195
MPN279	lepA	GTP-binding protein lepA	200000000	110000000	280000000	240000000	1.7843e+08	3.51781e+08	0.979319	0.0272945	0.236017
MPN280	rnjA	Ribonuclease J1 (RNase J1) (EC 3.1.-.-)	1400000000	830000000	1100000000	930000000	1.29179e+09	1.3721e+09	0.0870146	0.598265	0.728781
MPN281	MPN281	Conserved hypothetical lipoprotein MPN_281	38000000	19000000	77000000	31000000	3.2547e+07	6.98006e+07	1.10071	0.328649	0.5163
MPN284	MPN284	Uncharacterized lipoprotein MPN_284	850000000	640000000	610000000	510000000	8.81321e+08	7.56485e+08	-0.220357	0.0996105	0.317955
MPN287	MPN287	Uncharacterized protein MPN_287	46000000	25000000	NA	NA	4.0825e+07	NA	NA	NA	NA	DD_HF
MPN288	MPN288	Conserved hypothetical lipoprotein MPN_288	510000000	370000000	410000000	360000000	5.18811e+08	5.21706e+08	0.00802828	0.943956	0.961329
MPN291	TsaB	tRNA 37A N(6)-threonylcarbamoyladenosine/Probable O-sialoglycoprotein endopeptidase	120000000	74000000	230000000	160000000	1.12762e+08	2.60375e+08	1.20731	0.0264908	0.236017
MPN292	rluD	Ribosomal large subunit pseudouridine synthase D (EC 5.4.99.-)	88000000	67000000	31000000	29000000	9.17711e+07	4.08165e+07	-1.16889	0.0109401	0.20466
MPN293	lsp	Lipoprotein signal peptidase (EC 3.4.23.36) (Prolipoprotein signal peptidase) (Signal peptidase II) (SPase II)	210000000	140000000	78000000	65000000	2.0482e+08	9.65668e+07	-1.08476	0.00576118	0.20466
MPN294	pfpI	SImilar to intracellular protease ThiJ/PfpI;Oxidative stress chaperone	990000000	730000000	660000000	490000000	1.01549e+09	7.70922e+08	-0.397521	0.0230306	0.224887
MPN295	MPN295	Conserved hypothetical protein MPN_295	3100000000	2300000000	2300000000	1800000000	3.1899e+09	2.75768e+09	-0.210055	0.12427	0.332722
MPN296	rpsU	30S ribosomal protein S21	35000000	1200000000	560000000	370000000	8.73102e+08	6.18896e+08	-0.496453	0.812559	0.883525
MPN297	gpsB	Similar to cell-division initiation protein DivIVA	360000000	110000000	480000000	380000000	2.5843e+08	5.78863e+08	1.16345	0.194309	0.399518
MPN299	plsC	Probable 1-acyl-sn-glycerol-3-phosphate acyltransferase (1-AGP acyltransferase) (1-AGPAT) (EC 2.3.1.51) (Lysophosphatidic acid acyltransferase) (LPAAT)	830000000	610000000	760000000	520000000	8.49931e+08	8.53675e+08	0.00634155	0.956241	0.963984
MPN300	dyr	Dihydrofolate reductase (EC 1.5.1.3) and segregation and condensation protein A, ScpA	180000000	150000000	180000000	140000000	1.9695e+08	2.1515e+08	0.127508	0.477332	0.643553
MPN301	scpB	Segregation and condensation protein B	290000000	200000000	390000000	280000000	2.876e+08	4.48198e+08	0.64007	0.0632423	0.281202
MPN302	pfk	6-phosphofructokinase (Phosphofructokinase) (EC 2.7.1.11) (Phosphohexokinase)	700000000	270000000	590000000	460000000	5.4251e+08	7.06068e+08	0.380155	0.48795	0.650116
MPN303	pyk	Pyruvate kinase (PK) (EC 2.7.1.40)	2000000000	1200000000	1600000000	1200000000	1.8556e+09	1.87823e+09	0.0174875	0.901564	0.938952
MPN307	arcC	Carbamate kinase-like protein (EC 2.7.2.2)	36000000	33000000	27000000	21000000	4.15291e+07	3.22724e+07	-0.363819	0.342758	0.530104
MPN308	MPN308	basic amino acid/polyamine antiporter	88000000	61000000	24000000	27000000	8.74931e+07	3.51007e+07	-1.31767	0.0765579	0.299029
MPN309	p65	Proline-rich P65 protein	640000000	540000000	530000000	380000000	7.05021e+08	6.08695e+08	-0.211948	0.359693	0.541169
MPN310	hmw2	Cytadherence high molecular weight protein 2 (Cytadherence accessory protein 2)	1600000000	1200000000	1200000000	970000000	1.6556e+09	1.46255e+09	-0.178868	0.125714	0.333007
MPN311	MPN311	Conserved hypothetical protein MPN_311	1200000000	430000000	1300000000	1000000000	9.06591e+08	1.54531e+09	0.769369	0.274031	0.470578
MPN312	MPN312	Uncharacterized protein MPN_312	400000000	290000000	290000000	240000000	4.06771e+08	3.57748e+08	-0.185273	0.094193	0.312721
MPN314	mraZ	Protein mraZ	4800000000	3100000000	3300000000	2800000000	4.61031e+09	4.124e+09	-0.160817	0.208925	0.409625
MPN315	mraW	S-adenosyl-L-methionine-dependent methyltransferase mraW (EC 2.1.1.-)	770000000	860000000	550000000	450000000	9.98182e+08	6.74506e+08	-0.565472	0.38974	0.575937
MPN316	ftsA	Cell division protein ftsA	85000000	74000000	130000000	100000000	9.52621e+07	1.54531e+08	0.697917	0.108183	0.318788
MPN317	ftsZ	Cell division protein ftsZ	210000000	210000000	280000000	200000000	2.5473e+08	3.20994e+08	0.333573	0.364489	0.546734
MPN318	MPN318	Putative amino acid pernease	120000000	120000000	150000000	140000000	1.4556e+08	1.97251e+08	0.438415	0.254345	0.458928
MPN319	gap1	Putative amino acid pernease	130000000	70000000	230000000	170000000	1.1491e+08	2.68072e+08	1.22211	0.0345851	0.236017
MPN320	thyA	Thymidylate synthase (TS) (TSase) (EC 2.1.1.45)	820000000	470000000	680000000	560000000	7.45111e+08	8.36733e+08	0.167312	0.424269	0.607761
MPN321	dhfr	Dihydrofolate reductase (EC 1.5.1.3)	1200000000	860000000	620000000	450000000	1.21318e+09	7.16269e+08	-0.760221	0.00801259	0.20466
MPN322	nrdF	Ribonucleoside-diphosphate reductase subunit beta (EC 1.17.4.1) (Ribonucleotide reductase small subunit)	4200000000	2900000000	1400000000	1100000000	4.16771e+09	1.68194e+09	-1.30913	0.00327962	0.20466
MPN323	nrdI	Protein nrdI	80000000	14000000	230000000	180000000	4.9982e+07	2.75768e+08	2.46398	0.0836279	0.299029
MPN324	nrdE	Ribonucleoside-diphosphate reductase subunit alpha (EC 1.17.4.1) (Ribonucleotide reductase)	3100000000	2400000000	1400000000	1200000000	3.2612e+09	1.75891e+09	-0.890726	0.0293319	0.236017
MPN325	rplU	50S ribosomal protein L21	1900000000	1100000000	970000000	760000000	1.7343e+09	1.16369e+09	-0.575645	0.179478	0.390366
MPN326	ysxB	ribosomal-processing cysteine protease Prp	110000000	NA	520000000	160000000	110000000	4.33396e+08	1.97818	NA	NA
MPN327	rpl27	50S ribosomal protein L27	770000000	580000000	750000000	400000000	7.98541e+08	7.55346e+08	-0.0802293	0.809554	0.883525
MPN328	nfo	Probable endonuclease 4 (EC 3.1.21.2) (Endonuclease IV) (Endodeoxyribonuclease IV)	470000000	270000000	370000000	270000000	4.2751e+08	4.28568e+08	0.0035655	0.984366	0.990332
MPN329	fur	Ferric uptake regulation protein	140000000	95000000	140000000	40000000	1.37735e+08	1.14315e+08	-0.26888	0.733953	0.826942
MPN330	MPN330	Conserved hypothetical protein MPN_330	96000000	65000000	300000000	230000000	9.43451e+07	3.56017e+08	1.91593	0.000118923	0.0592237
MPN331	tig	Trigger factor (TF) (EC 5.2.1.8)	2000000000	1300000000	2400000000	1600000000	1.9269e+09	2.66341e+09	0.46699	0.13707	0.348271
MPN332	lon	ATP-dependent protease La (EC 3.4.21.53)	2000000000	1500000000	2400000000	2000000000	2.0695e+09	2.97129e+09	0.521803	0.0290911	0.236017
MPN333	MPN333	Putative ABC transport system permease protein	35000000	6600000	NA	NA	2.22058e+07	NA	NA	NA	NA	DD_HF
MPN335	MPN335	Putative ABC transport system permease protein	NA	11000000	NA	NA	1.5686e+07	NA	NA	NA	NA	DD_HF
MPN336	nadD	Nicotinate-nucleotide adenylyltransferase (EC 2.7.7.18), phosphopantetheine adenylyltransferase (EC 2.7.7.3) and choline-phosphate cytidylyltransferase (EC 2.7.7.15)	220000000	210000000	180000000	170000000	2.5973e+08	2.3824e+08	-0.124597	0.696298	0.804539
MPN337	MPN337	Conserved hypothetical protein MPN_337	450000000	360000000	240000000	240000000	4.81681e+08	3.27916e+08	-0.554749	0.106756	0.318788
MPN338	MPN338	Conserved hypothetical protein MPN_338	580000000	460000000	450000000	370000000	6.17981e+08	5.53268e+08	-0.159584	0.311253	0.501631
MPN339	MPN339	Conserved hypothetical protein MPN_339 (RDD family protein)	170000000	140000000	80000000	80000000	1.8482e+08	1.09305e+08	-0.757757	0.0656241	0.286674
MPN340	pcrA	DNA helicase II / ATP-dependent DNA helicase PcrA [EC:3.6.4.12]	180000000	93000000	150000000	110000000	1.56309e+08	1.7416e+08	0.156011	0.587296	0.723944
MPN341	mutB1	DNA helicase II / ATP-dependent DNA helicase PcrA [EC:3.6.4.12]	22000000	21000000	27000000	1600000	2.5973e+07	1.73404e+07	-0.582881	0.665058	0.775642
MPN342	hsdM	Putative type I restriction enzyme HsdM (EC 2.1.1.72)	520000000	210000000	200000000	130000000	4.0973e+08	2.19385e+08	-0.90121	0.327682	0.5163
MPN343	hsdS	Putative type-1 restriction enzyme specificity protein MPN_343 (S.mpnORFDP) (Type I restriction enzyme specificity protein MPN_343) (S protein)	NA	1700000	NA	NA	2.42421e+06	NA	NA	NA	NA	DD_HF
MPN344	MPN344	Uncharacterized protein MPN_344	12000000	6300000	170000000	58000000	1.04919e+07	1.46068e+08	3.79929	0.252304	0.45715
MPN348	mthfs	5-formyltetrahydrofolate cyclo-ligase (EC 6.3.3.2)	17000000	85000000	67000000	48000000	6.91051e+07	7.69191e+07	0.154549	0.905267	0.938952
MPN349	ymdB	M-pesterase	260000000	80000000	290000000	230000000	1.8704e+08	3.50051e+08	0.904216	0.267081	0.467069
MPN350	plsY	Putative glycerol-3-phosphate acyltransferase PlsY (EC 2.3.1.15)	4100000	NA	NA	NA	4100000	NA	NA	NA	NA	DD_HF
MPN351	trmK	tRNA: m1A22 methyltransferase TmrK	11000000	7300000	11000000	NA	1.07049e+07	1.31257e+07	0.294125	NA	NA
MPN352	sigA	RNA polymerase sigma factor rpoD (Sigma-A) (EC 2.7.7.6)	1500000000	900000000	1000000000	810000000	1.3917e+09	1.22008e+09	-0.189878	0.34714	0.533567
MPN353	dnaG	DNA primase (EC 2.7.7.-)	210000000	120000000	300000000	200000000	1.9056e+08	3.32926e+08	0.804955	0.0515206	0.267568
MPN354	glyS	Glycyl-tRNA synthetase (EC 6.1.1.14) (Glycine--tRNA ligase) (GlyRS)	290000000	140000000	310000000	230000000	2.4482e+08	3.61983e+08	0.5642	0.225766	0.430965
MPN355	yacO	Probable 23S rRNA (guanosine-2'-O-)-methyltransferase rlmB (EC 2.1.1.-)	140000000	95000000	180000000	150000000	1.37735e+08	2.22846e+08	0.694153	0.0450322	0.264214
MPN356	cysS	Cysteinyl-tRNA synthetase (EC 6.1.1.16) (Cysteine--tRNA ligase) (CysRS)	270000000	140000000	210000000	180000000	2.3482e+08	2.63836e+08	0.168085	0.557308	0.699967
MPN357	lig	DNA ligase (EC 6.5.1.2) (Polydeoxyribonucleotide synthase [NAD+])	320000000	180000000	290000000	220000000	2.8834e+08	3.42354e+08	0.247715	0.3345	0.521983
MPN358	MPN358	Uncharacterized protein MPN_358	380000000	270000000	260000000	170000000	3.8251e+08	2.8597e+08	-0.419634	0.153566	0.363479
MPN359	MPN359	Conserved hypothetical protein MPN_359	480000000	100000000	390000000	290000000	3.113e+08	4.55895e+08	0.550394	0.548657	0.695245
MPN360	rpmE	50S ribosomal protein L31	1100000000	360000000	680000000	610000000	8.06681e+08	8.75218e+08	0.117644	0.854557	0.913239
MPN361	prfA	Peptide chain release factor 1 (RF-1)	390000000	290000000	280000000	210000000	4.01771e+08	3.28691e+08	-0.289642	0.0622158	0.27913
MPN362	hemK	Protein methyltransferase hemK (EC 2.1.1.-) (Protein-glutamine N-methyltransferase hemK) (Protein-(glutamine-N(5)) MTase hemK)	100000000	72000000	98000000	74000000	1.01336e+08	1.15427e+08	0.187826	0.0206955	0.224052
MPN368	MPN368	Uncharacterized protein MPN_368	260000000	220000000	55000000	26000000	2.8686e+08	5.28264e+07	-2.44102	0.0377083	0.250383
MPN369	MPN369	Uncharacterized lipoprotein MPN_369	8900000	8500000	NA	NA	1.05105e+07	NA	NA	NA	NA	DD_HF
MPN372	ptxA	ADP-ribosylating toxin CARDS (EC 2.4.2.-) (CARDX TX) (ADP-ribosyltransferase CARDS)	2800000000	1900000000	1500000000	1600000000	2.7547e+09	2.12645e+09	-0.373452	0.308798	0.501544
MPN376	MPN376	Uncharacterized protein MPN_376	890000000	550000000	1300000000	900000000	8.37151e+08	1.46834e+09	0.810622	0.0345969	0.236017
MPN377	MPN377	Uncharacterized protein MPN_377	3700000000	2900000000	1800000000	1600000000	3.91771e+09	2.30543e+09	-0.76497	0.0330787	0.236017
MPN378	dnaE	DNA polymerase III subunit alpha (EC 2.7.7.7)	290000000	220000000	240000000	240000000	3.0186e+08	3.27916e+08	0.119446	0.642702	0.762061
MPN379	polA	5'-3' exonuclease (EC 3.1.11.-)	490000000	360000000	390000000	340000000	5.01681e+08	4.94379e+08	-0.0211506	0.846462	0.908487
MPN380	fpg	Formamidopyrimidine-DNA glycosylase (Fapy-DNA glycosylase) (EC 3.2.2.23) (DNA-(apurinic or apyrimidinic site) lyase mutM) (AP lyase mutM) (EC 4.2.99.18)	250000000	110000000	200000000	340000000	2.0343e+08	3.81021e+08	0.905336	0.41827	0.606574
MPN381	yidA	Putative Cof-like hydrolase acting on phosphorylated sugars and small metabolites	620000000	630000000	660000000	460000000	7.59191e+08	7.47831e+08	-0.0217504	0.948741	0.962023
MPN382	coaE	Dephospho-CoA kinase (EC 2.7.1.24) (Dephosphocoenzyme A kinase)	17000000	24000000	22000000	7500000	2.5612e+07	1.88984e+07	-0.438555	0.614671	0.739387
MPN383	yidA	nucleotidase, also common to HADs (works well also with CoA and NADP)	1200000000	750000000	860000000	650000000	1.13475e+09	1.0134e+09	-0.163175	0.305364	0.498594
MPN384	leuS	Leucyl-tRNA synthetase (EC 6.1.1.4) (Leucine--tRNA ligase) (LeuRS)	750000000	460000000	770000000	520000000	7.02981e+08	8.59642e+08	0.29025	0.180367	0.390534
MPN385	MPN385	Conserved hypothetical protein MPN_385	NA	NA	28000000	25000000	NA	3.59478e+07	NA	NA	NA	DD_vB13
MPN386	yaaF	Putative deoxynucleoside kinase protein (EC 2.7.1.76, EC 2.7.1.113)	1900000000	1500000000	1800000000	1500000000	2.0195e+09	2.22846e+09	0.14205	0.300261	0.497587
MPN387	MPN387	Conserved hypothetical protein MPN_387	890000000	700000000	960000000	720000000	9.44101e+08	1.12694e+09	0.255396	0.154004	0.363479
MPN388	MPN388	Conserved hypothetical protein MPN_388	540000000	220000000	920000000	610000000	4.2686e+08	1.01841e+09	1.25448	0.0610253	0.277822
MPN389	lplA	Probable lipoate-protein ligase A (Lipoate--protein ligase) (EC 2.7.7.63)	3800000000	2900000000	3100000000	2400000000	3.96771e+09	3.6968e+09	-0.102028	0.352847	0.536403
MPN390	pdhD	Dihydrolipoyl dehydrogenase (EC 1.8.1.4) (Dihydrolipoamide dehydrogenase) (E3 component of pyruvate complex)	4500000000	3400000000	5000000000	4200000000	4.67421e+09	6.21584e+09	0.411227	0.0461643	0.264214
MPN391	pdhC	Dihydrolipoyllysine-residue acetyltransferase component of pyruvate dehydrogenase complex (EC 2.3.1.12) (E2) (Dihydrolipoamide acetyltransferase component of pyruvate dehydrogenase complex)	4300000000	2800000000	5300000000	3900000000	4.1464e+09	6.16391e+09	0.571986	0.0119618	0.20466
MPN392	pdhB	Pyruvate dehydrogenase E1 component subunit beta (EC 1.2.4.1)	7900000000	4200000000	7400000000	6200000000	6.94461e+09	9.18712e+09	0.40372	0.226732	0.430965
MPN393	pdhA	Pyruvate dehydrogenase E1 component subunit alpha (EC 1.2.4.1)	12000000000	9000000000	8700000000	6600000000	1.2417e+10	1.02706e+10	-0.273796	0.103838	0.317955
MPN394	nox	Probable NADH oxidase (NOXase) (EC 1.6.99.3)	4700000000	3700000000	5700000000	4100000000	4.98811e+09	6.5565e+09	0.394434	0.0558985	0.274392
MPN395	apt	Adenine phosphoribosyltransferase (APRT) (EC 2.4.2.7)	340000000	340000000	340000000	290000000	4.12421e+08	4.26063e+08	0.046952	0.882599	0.928431
MPN396	secD	Protein-export membrane protein secD	470000000	310000000	430000000	300000000	4.56031e+08	4.87457e+08	0.0961433	0.421297	0.606574
MPN397	spoT	Probable guanosine-3',5'-bis(diphosphate) 3'-pyrophosphohydrolase (EC 3.1.7.2) (Penta-phosphate guanosine-3'-pyrophosphohydrolase) ((ppGpp)ase)	230000000	190000000	200000000	150000000	2.5047e+08	2.34779e+08	-0.0933367	0.582103	0.721113
MPN398	MPN398	Uncharacterized protein MPN_398	660000000	520000000	460000000	360000000	7.00761e+08	5.51537e+08	-0.345465	0.168454	0.377363
MPN399	MPN399	Conserved hypothetical protein MPN_399	380000000	370000000	370000000	260000000	4.53811e+08	4.20871e+08	-0.108711	0.73372	0.826942
MPN400	MPN400	IgG binding protein by homology to M. mycoides	320000000	240000000	180000000	110000000	3.3112e+08	1.92059e+08	-0.785809	0.0605837	0.277822
MPN401	greA	Transcription elongation factor greA (Transcript cleavage factor greA)	2600000000	1700000000	2100000000	1600000000	2.5121e+09	2.48442e+09	-0.0159858	0.806702	0.883525
MPN402	proS	Prolyl-tRNA synthetase (EC 6.1.1.15) (Proline--tRNA ligase) (ProRS)	230000000	270000000	230000000	200000000	3.0751e+08	2.91162e+08	-0.0788116	0.868312	0.919956
MPN405	MPN405	Conserved hypothetical protein MPN_405	NA	NA	13000000	NA	NA	1.55122e+07	NA	NA	NA	DD_vB13
MPN406	acpA	Acyl carrier protein homolog	22000000	26000000	120000000	87000000	2.9538e+07	1.38558e+08	2.22985	0.0125321	0.20466
MPN407	MPN407	Predicted lipase	59000000	46000000	190000000	130000000	6.22981e+07	2.13419e+08	1.77643	0.0440989	0.264214
MPN408	MPN408	Conserved hypothetical lipoprotein MPN_408	350000000	240000000	260000000	190000000	3.4612e+08	3.01364e+08	-0.199766	0.0851771	0.299029
MPN410	MPN410	Uncharacterized protein MPN_410	870000000	900000000	50000000	25000000	1.0767e+09	4.90736e+07	-4.45553	0.125578	0.333007
MPN415	p37	ABC thiamine importer, substrate-binding subunit, thiB	90000000	71000000	120000000	93000000	9.56231e+07	1.43176e+08	0.582363	0.0749301	0.299029
MPN416	p29	ABC thiamine importer, ATPase subunit, thiQ	NA	7600000	17000000	9300000	1.08376e+07	1.73008e+07	0.674787	NA	NA
MPN417	p69	ABC thiamine importer, permease subunit, thiP	NA	8000000	4700000	NA	1.1408e+07	5.60827e+06	-1.02442	NA	NA
MPN418	alaS	Alanyl-tRNA synthetase (EC 6.1.1.7) (Alanine--tRNA ligase) (AlaRS)	15000000	13000000	13000000	9300000	1.6769e+07	1.49143e+07	-0.169105	0.476549	0.643553
MPN419	YqgF	Putative Holliday junction resolvase (EC 3.1.-.-)	390000000	340000000	440000000	310000000	4.37421e+08	5.0112e+08	0.196134	0.388017	0.575096
MPN420	glpQ	Glycerophosphoryl diester phosphodiesterase	730000000	560000000	520000000	390000000	7.64281e+08	6.10425e+08	-0.324289	0.11722	0.32612
MPN421	glpU	Major facilitator family protein CglT	250000000	370000000	390000000	160000000	3.88811e+08	3.55834e+08	-0.127861	0.870078	0.919956
MPN422	mnmA	tRNA-specific 2-thiouridylase mnmA (EC 2.8.1.-)	180000000	120000000	170000000	100000000	1.7556e+08	1.78396e+08	0.0231134	0.926809	0.949693
MPN423	MPN423	Conserved hypothetical protein MPN_423	86000000	76000000	170000000	110000000	9.71881e+07	1.86092e+08	0.937167	0.0608425	0.277822
MPN424	ylxM	Putative helix-turn-helix protein, YlxM/p13-like protein; Transcription factor.	15000000	28000000	79000000	47000000	2.7464e+07	8.33089e+07	1.60093	0.0798742	0.299029
MPN425	ftsY	Cell division protein ftsY homolog	410000000	380000000	420000000	320000000	4.75941e+08	4.96884e+08	0.0621281	0.804262	0.883525
MPN426	smc	SMC family, chromosome/DNA binding/protecting functions	440000000	370000000	290000000	230000000	4.83811e+08	3.50051e+08	-0.466879	0.198974	0.40117
MPN427	yidA	P-sugar phosphatase YidA (Canadian consortium)	370000000	370000000	410000000	320000000	4.48811e+08	4.90918e+08	0.129375	0.687607	0.798201
MPN428	pta	Phosphate acetyltransferase (EC 2.3.1.8) (Phosphotransacetylase)	3900000000	2600000000	3000000000	2500000000	3.8038e+09	3.71411e+09	-0.0344275	0.64656	0.764445
MPN429	pgk	Phosphoglycerate kinase (EC 2.7.2.3)	2900000000	2200000000	2000000000	1600000000	3.0186e+09	2.42476e+09	-0.31604	0.099985	0.317955
MPN430	gap	Glyceraldehyde-3-phosphate dehydrogenase (GAPDH) (EC 1.2.1.12)	15000000000	11000000000	9300000000	7500000000	1.5343e+10	1.13213e+10	-0.438541	0.0163619	0.20466
MPN431	cbiQ	Similar to CbiQ, cobalt ABC transporter ATP-binding protein	NA	65000000	42000000	50000000	9.26902e+07	6.35429e+07	-0.544686	NA	NA
MPN432	cbiO 1	Putative cobalt ABC transporter ATP-binding protein	110000000	87000000	71000000	68000000	1.17031e+08	9.46995e+07	-0.305464	0.222916	0.428619
MPN433	cbiO 2	Putative cobalt ABC transporter ATP-binding protein CbiO	40000000	42000000	38000000	26000000	4.99461e+07	4.26838e+07	-0.226684	0.596581	0.728781
MPN434	dnaK	Chaperone protein DnaK (Heat shock protein 70) (Heat shock 70 kDa protein) (HSP70)	8500000000	6200000000	9900000000	8400000000	8.67061e+09	1.2372e+10	0.512874	0.0739762	0.299029
MPN435	MPN435	lysylphosphatidylglycerol synthetase family	62000000	120000000	110000000	99000000	1.1656e+08	1.41828e+08	0.283071	0.724075	0.823263
MPN436	MPN436	Uncharacterized lipoprotein MPN_436	570000000	480000000	480000000	370000000	6.27241e+08	5.71166e+08	-0.135108	0.506475	0.66285
MPN443	deaD	Probable ATP-dependent RNA helicase (EC 3.6.1.-)	130000000	91000000	59000000	48000000	1.29883e+08	7.21461e+07	-0.84822	0.0187098	0.21176
MPN444	MPN444	Conserved hypothetical lipoprotein MPN_444	530000000	400000000	340000000	260000000	5.50201e+08	4.02973e+08	-0.449276	0.0820507	0.299029
MPN445	lip3	Triacylglycerol lipase (lip) 3 (EC 3.1.-.-)	210000000	67000000	170000000	150000000	1.52771e+08	2.1688e+08	0.505527	0.457536	0.636059
MPN446	rpsD	30S ribosomal protein S4	3700000000	2700000000	2400000000	1600000000	3.7751e+09	2.66341e+09	-0.503243	0.0823366	0.299029
MPN447	hmw1	Cytadherence high molecular weight protein 1 (Cytadherence accessory protein 1)	2400000000	1900000000	2200000000	1800000000	2.5547e+09	2.69802e+09	0.0787466	0.519227	0.671624
MPN448	MPN448	transporter protein	NA	NA	5900000	NA	NA	7.04017e+06	NA	NA	NA	DD_vB13
MPN449	MPN449	Conserved hypothetical protein MPN_449	620000000	410000000	460000000	360000000	6.02331e+08	5.51537e+08	-0.127098	0.206622	0.408835
MPN450	holA	DNA polymerase III subunit delta (EC 2.7.7.7)	110000000	160000000	26000000	19000000	1.6908e+08	3.01364e+07	-2.48813	0.255888	0.459139
MPN452	hmw3	Cytadherence high molecular weight protein 3 (Cytadherence accessory protein 3) (Accessory adhesin protein 3)	3100000000	2400000000	2900000000	2100000000	3.2612e+09	3.34657e+09	0.0372774	0.711623	0.812817
MPN453	P30	P30 adhesin (Cytadhesin P30) (30 kDa adhesin-related protein)	1600000000	270000000	660000000	970000000	9.9251e+08	1.14038e+09	0.200354	0.856894	0.913776
MPN454	MPN454	Conserved hypothetical protein MPN_454	1200000000	970000000	620000000	510000000	1.29161e+09	7.62451e+08	-0.760456	0.0934328	0.312279
MPN455	ctaD	Putative phosphatidic acid phosphatase family protein	440000000	250000000	140000000	100000000	3.9825e+08	1.60497e+08	-1.31113	0.103797	0.317955
MPN456	OppA	Conserved hypothetical lipoprotein MPN_456/OppA	1200000000	890000000	1100000000	860000000	1.23457e+09	1.31822e+09	0.0945845	0.242212	0.443462
MPN459	MPN459	Conserved hypothetical lipoprotein MPN_459/OppA	71000000	57000000	220000000	170000000	7.61411e+07	2.62105e+08	1.7834	0.0169088	0.20466
MPN460	ktrB	Ktr system potassium uptake protein B	11000000	28000000	29000000	24000000	2.5464e+07	3.57748e+07	0.49048	0.605475	0.733641
MPN461	ktrA	Ktr system potassium uptake protein A;binds c-di-AMP	31000000	NA	280000000	160000000	31000000	2.90206e+08	3.22674	NA	NA
MPN464a	MPN464a	MPN464a	240000000	NA	94000000	NA	240000000	1.12165e+08	-1.09741	NA	NA
MPN466	MPN466	Conserved hypothetical protein MPN_466	NA	2400000	NA	NA	3.42241e+06	NA	NA	NA	NA	DD_HF
MPN469	MPN469	Conserved hypothetical protein MPN_469	85000000	110000000	120000000	76000000	1.2093e+08	1.30092e+08	0.105354	0.843695	0.908487
MPN470	pepX	Putative Xaa-Pro aminopeptidase (X-Pro aminopeptidase) (EC 3.4.11.9) (Aminopeptidase P) (APP) (Aminoacylproline aminopeptidase)	3900000000	2700000000	3100000000	2800000000	3.8751e+09	4.00468e+09	0.047451	0.744736	0.835312
MPN472	FakB	Lipid binding	450000000	360000000	770000000	560000000	4.81681e+08	8.90429e+08	0.886424	0.011075	0.20466
MPN473	lip2	Putative esterase/lipase 2 (EC 3.1.-.-)	67000000	46000000	120000000	99000000	6.62981e+07	1.47795e+08	1.15655	0.0321291	0.236017
MPN474	MPN474	Uncharacterized protein MPN_474	1800000000	1300000000	1400000000	860000000	1.8269e+09	1.49721e+09	-0.287122	0.302418	0.497587
MPN474a	MPN474a	New ORF	1000000000	130000000	450000000	530000000	5.9269e+08	6.76419e+08	0.190638	0.872907	0.920991
MPN475	engA	GTP-binding protein engA	140000000	81000000	180000000	150000000	1.27753e+08	2.22846e+08	0.802691	0.0325975	0.236017
MPN476	cmk	Cytidylate kinase (CK) (EC 2.7.4.14) (Cytidine monophosphate kinase) (CMP kinase)	350000000	240000000	340000000	260000000	3.4612e+08	4.02973e+08	0.219408	0.0101058	0.20466
MPN477	MPN477	Conserved hypothetical protein MPN_477	62000000	NA	82000000	58000000	62000000	9.35654e+07	0.593707	NA	NA
MPN478	YebC	YebC family protein; Transcription factor of the tetR family	450000000	480000000	690000000	470000000	5.67241e+08	7.73427e+08	0.447303	0.301714	0.497587
MPN479	acpH	Acyl carrier protein phosphodiesterase (ACP phosphodiesterase) (EC 3.1.4.14)	1800000000	1800000000	1800000000	1500000000	2.1834e+09	2.22846e+09	0.0294715	0.92592	0.949693
MPN480	valS	Valyl-tRNA synthetase (EC 6.1.1.9) (Valine--tRNA ligase) (ValRS)	250000000	150000000	200000000	140000000	2.3195e+08	2.27082e+08	-0.0306021	0.844645	0.908487
MPN481	ysxC	Probable GTP-binding protein engB	100000000	75000000	170000000	130000000	1.03475e+08	2.01486e+08	0.961398	0.00985483	0.20466
MPN482	MPN482	Uncharacterized protein MPN_482	1300000000	510000000	560000000	680000000	1.01363e+09	8.57501e+08	-0.241321	0.699746	0.805535
MPN483	yibD	Glycosyltransferase (EC 2.4.1.157, EC 2.4.1.46)	210000000	180000000	140000000	110000000	2.3334e+08	1.68194e+08	-0.472312	0.2183	0.423009
MPN484	MPN484	Uncharacterized protein MPN_484	130000000	110000000	86000000	76000000	1.4343e+08	1.09806e+08	-0.385386	0.195748	0.399518
MPN487	HapE	Probable cysteine desulfurase (EC 2.8.1.7)/D-cysteine desulfhydrase	220000000	89000000	230000000	190000000	1.73457e+08	2.83465e+08	0.708593	0.244901	0.446742
MPN488	nifU	NifU-like protein	72000000	24000000	47000000	19000000	5.3112e+07	4.26655e+07	-0.315968	0.700395	0.805535
MPN488a	MPN488a	New ORF	NA	2400000	42000000	28000000	3.42241e+06	4.66096e+07	3.76754	NA	NA
MPN489	MPN489	Uncharacterized lipoprotein MPN_489	440000000	380000000	380000000	310000000	4.90941e+08	4.65322e+08	-0.0773182	0.703542	0.80729
MPN490	recA	Protein recA (Recombinase A)	54000000	38000000	11000000	5700000	5.40941e+07	1.09501e+07	-2.30452	0.0317718	0.236017
MPN491	mnuA	Membrane nuclease A	620000000	350000000	620000000	460000000	5.59551e+08	7.23966e+08	0.371654	0.206339	0.408835
MPN492	ulaE	Probable L-ribulose-5-phosphate 3-epimerase ulaE (EC 5.1.3.22) (L-xylulose-5-phosphate 3-epimerase) (L-ascorbate utilization protein E)	60000000	50000000	140000000	110000000	6.56501e+07	1.68194e+08	1.35726	0.0288036	0.236017
MPN493	ulaD	Probable 3-keto-L-gulonate-6-phosphate decarboxylase (KGPDC) (EC 4.1.1.85) (3-dehydro-L-gulonate-6-phosphate decarboxylase) (L-ascorbate utilization protein D)	170000000	130000000	170000000	130000000	1.7769e+08	2.01486e+08	0.181318	0.189866	0.392337
MPN494	ulaC	Ascorbate-specific phosphotransferase enzyme IIA component (EC 2.7.1.-) (PTS system ascorbate-specific EIIA component)	210000000	230000000	200000000	210000000	2.6899e+08	2.80961e+08	0.062813	0.885552	0.928431
MPN495	ulaB	Ascorbate-specific phosphotransferase enzyme IIB component (EC 2.7.1.69) (Ascorbate-specific PTS system EIIB component)	670000000	320000000	440000000	290000000	5.63161e+08	4.85726e+08	-0.213404	0.599227	0.728781
MPN496	ulaA	Ascorbate-specific permease IIC component ulaA (Ascorbate-specific PTS system EIIC component)	21000000	16000000	14000000	15000000	2.1908e+07	1.98981e+07	-0.138825	0.641653	0.762061
MPN498	araD	Probable L-ribulose-5-phosphate 4-epimerase ulaF (EC 5.1.3.4) (Phosphoribulose isomerase) (L-ascorbate utilization protein F)	66000000	57000000	23000000	7100000	7.36411e+07	1.91872e+07	-1.94037	0.0406104	0.259282
MPN499	MPN499	Uncharacterized protein MPN_499	27000000	13000000	50000000	34000000	2.2769e+07	5.60008e+07	1.29838	0.0285242	0.236017
MPN504	MPN504	Uncharacterized protein MPN_504	120000000	4600000	190000000	82000000	6.32798e+07	1.76474e+08	1.47963	0.275527	0.47152
MPN505	MPN505	Uncharacterized protein MPN_505	9700000	7000000	8900000	7400000	9.84101e+06	1.10057e+07	0.161371	0.172107	0.379777
MPN506	MPN506	Conserved hypothetical lipoprotein MPN_506	110000000	110000000	350000000	220000000	1.3343e+08	3.78151e+08	1.50288	0.0510746	0.267568
MPN506a	NA	NA	33000000	16000000	NA	NA	2.7908e+07	NA	NA	NA	NA	DD_HF
MPN507	hsdS	Putative type-1 restriction enzyme specificity protein MPN_507 (S.mpnORFBP) (Type I restriction enzyme specificity protein MPN_507) (S protein)	71000000	66000000	36000000	29000000	8.25581e+07	4.37996e+07	-0.914492	0.182867	0.392337
MPN508	MPN508	Putative membrane export protein	7100000	NA	NA	NA	7100000	NA	NA	NA	NA	DD_HF
MPN509	MPN509	Uncharacterized protein MPN_509	46000000	34000000	27000000	20000000	4.72421e+07	3.15027e+07	-0.584595	0.0170822	0.20466
MPN512	MPN512	Uncharacterized protein MPN_512	NA	5600000	NA	NA	7.98562e+06	NA	NA	NA	NA	DD_HF
MPN515	rpoC	DNA-directed RNA polymerase subunit beta' (RNAP subunit beta') (EC 2.7.7.6) (Transcriptase subunit beta') (RNA polymerase subunit beta')	2500000000	1800000000	2400000000	1900000000	2.5334e+09	2.89432e+09	0.192146	0.0157181	0.20466
MPN516	rpoB	DNA-directed RNA polymerase subunit beta (RNAP subunit beta) (EC 2.7.7.6) (Transcriptase subunit beta) (RNA polymerase subunit beta)	3000000000	2300000000	1900000000	1700000000	3.1399e+09	2.44207e+09	-0.362618	0.0948449	0.3128
MPN517	yhdA	Putative NADPH-dependent FMN reductase	690000000	380000000	1000000000	780000000	6.15941e+08	1.19699e+09	0.958542	0.0800411	0.299029
MPN518	MPN518	Conserved hypothetical protein MPN_518	970000000	740000000	1000000000	850000000	1.01262e+09	1.25086e+09	0.30483	0.0891226	0.305677
MPN519	lip3	Putative esterase/lipase 3 (EC 3.1.-.-)	2500000	22000000	86000000	54000000	1.6936e+07	9.28732e+07	2.45517	0.0613662	0.277822
MPN520	ileS	Isoleucyl-tRNA synthetase (EC 6.1.1.5) (Isoleucine--tRNA ligase) (IleRS)	470000000	380000000	300000000	240000000	5.05941e+08	3.63714e+08	-0.476164	0.15003	0.360943
MPN520a	NA	NA	340000000	130000000	140000000	110000000	2.6269e+08	1.68194e+08	-0.643239	0.436494	0.617539
MPN521	ygl3	Probable tRNA/rRNA methyltransferase SpoU (EC 2.1.1.-)	77000000	24000000	57000000	47000000	5.5612e+07	7.01832e+07	0.335728	0.618925	0.739706
MPN522	trmB	tRNA (guanine-N(7)-)-methyltransferase (EC 2.1.1.33) (tRNA(m7G46)-methyltransferase)	100000000	65000000	58000000	44000000	9.63451e+07	6.84707e+07	-0.492724	0.0730947	0.299029
MPN523	MPN523	Uncharacterized lipoprotein MPN_523	970000000	570000000	610000000	620000000	8.91411e+08	8.41151e+08	-0.0837259	0.754098	0.842019
MPN524	MPN524	Uncharacterized protein MPN_524	190000000	110000000	NA	NA	1.7343e+08	NA	NA	NA	NA	DD_HF
MPN525	DnaB	Replication initiation and membrane attachment protein	1600000	1100000	13000000	9100000	1.5843e+06	1.47603e+07	3.21981	0.0362132	0.243705
MPN526	MPN526	Conserved hypothetical protein MPN_526	250000000	290000000	430000000	340000000	3.31771e+08	5.18244e+08	0.643447	0.261986	0.462657
MPN528	ppa	Inorganic pyrophosphatase (EC 3.6.1.1) (Pyrophosphate phospho-hydrolase) (PPase)	1900000000	1500000000	1200000000	990000000	2.0195e+09	1.47795e+09	-0.450406	0.10418	0.317955
MPN529	ihf	Histone-like bacterial DNA-binding protein	610000000	550000000	890000000	670000000	6.97151e+08	1.04669e+09	0.586292	0.14654	0.359493
MPN530	MPN530	Conserved hypothetical protein MPN_530	2800000000	2000000000	2100000000	1800000000	2.826e+09	2.63836e+09	-0.0991218	0.384999	0.572327
MPN531	clpB	Chaperone protein clpB; ClpB is a chaperon but is not a protease, to function as a protease it needs to make a complex with another protein. It is called ClpC in subtilis and the hexameric protease is called ClpP	770000000	580000000	1200000000	970000000	7.98541e+08	1.46255e+09	0.87305	0.00404082	0.20466
MPN532	licA	Predicted choline kinase (EC 2.7.1.32)	580000000	260000000	540000000	360000000	4.7538e+08	5.99267e+08	0.334116	0.432762	0.615758
MPN533	ackA	Acetate kinase (EC 2.7.2.1) (Acetokinase)	4100000000	3200000000	3700000000	3100000000	4.33161e+09	4.59356e+09	0.0847111	0.470115	0.643553
MPN537	mucB	UV protection protein MucB; DNA polymerase IV DNA polymerase IV	6400000	NA	NA	NA	6400000	NA	NA	NA	NA	DD_HF
MPN538	rplJ	50S ribosomal protein L10	1300000000	540000000	1600000000	1000000000	1.03502e+09	1.72429e+09	0.736345	0.181477	0.391235
MPN539	rplL	50S ribosomal protein L7/L12	5900000000	4900000000	3400000000	2400000000	6.44371e+09	3.87579e+09	-0.733402	0.105624	0.318788
MPN540	rpmF	50S ribosomal protein L32	460000000	270000000	520000000	320000000	4.2251e+08	5.56547e+08	0.397516	0.241347	0.443462
MPN541	rpsT	30S ribosomal protein S20	630000000	430000000	530000000	590000000	6.21591e+08	7.7033e+08	0.309512	0.475507	0.643553
MPN542	MPN542	Uncharacterized protein MPN_542	190000000	150000000	260000000	190000000	2.0195e+08	3.01364e+08	0.577508	0.0265187	0.236017
MPN543	fmt	Methionyl-tRNA formyltransferase (EC 2.1.2.9)	130000000	84000000	110000000	89000000	1.24892e+08	1.34131e+08	0.102965	0.286987	0.485933
MPN544	MPN544	Conserved hypothetical protein MPN_544	86000000	58000000	60000000	43000000	8.43541e+07	6.88943e+07	-0.292074	0.0567517	0.274392
MPN545	rnc	Ribonuclease 3 (EC 3.1.26.3) (Ribonuclease III) (RNase III)	340000000	130000000	380000000	300000000	2.6269e+08	4.57625e+08	0.800805	0.239511	0.443462
MPN546	plsX	Fatty acid/phospholipid synthesis protein plsX (EC 2.3.1.15)	530000000	360000000	320000000	270000000	5.21681e+08	3.98737e+08	-0.387729	0.0471773	0.264214
MPN547	fakA	Fatty acid kinase (FAK kinase)	930000000	680000000	580000000	420000000	9.49841e+08	6.69314e+08	-0.505004	0.0120835	0.20466
MPN548	truC	RNA pseudouridine synthase TruC (EC 5.4.99.-) (RNA-uridine isomerase) (RNA pseudouridylate synthase)	31000000	30000000	52000000	35000000	3.68901e+07	5.79637e+07	0.651919	0.113087	0.325533
MPN549	PdeM	Degrades c-di-AMP;Probable single-stranded-DNA-specific exonuclease PdeM (EC 3.1.-.-)	490000000	240000000	500000000	330000000	4.1612e+08	5.52311e+08	0.40848	0.280723	0.478767
MPN550	thiI	Probable thiamine biosynthesis protein thiI or tRNA sulfur transferase modification enzyme (EC 2.8.1.4)	130000000	74000000	200000000	150000000	1.17762e+08	2.34779e+08	0.995427	0.0471379	0.264214
MPN551	yqaJ	Uncharacterized protein yqaJ	92000000	93000000	32000000	21000000	1.12309e+08	3.52555e+07	-1.67155	0.157845	0.367283
MPN552	MPN552	Conserved hypothetical protein MPN_552	110000000	120000000	200000000	200000000	1.4056e+08	2.73264e+08	0.959105	0.104551	0.317955
MPN553	thrSv	Threonyl-tRNA synthetase (EC 6.1.1.3) (Threonine--tRNA ligase) (ThrRS)	580000000	430000000	660000000	530000000	5.96591e+08	8.0171e+08	0.426338	0.0120176	0.20466
MPN554	ssbB	Puta+H567:K567tive single-stranded DNA-binding protein (SSB) (SsbB) involved in genetic recombination during normal transformation	150000000	82000000	270000000	190000000	1.33466e+08	3.0733e+08	1.20332	0.0164736	0.20466
MPN555	MPN555	DNA/RNA binding	5100000000	3800000000	3800000000	2800000000	5.25941e+09	4.42232e+09	-0.250098	0.0605454	0.277822
MPN556	argS	Arginyl-tRNA synthetase (EC 6.1.1.19) (Arginine--tRNA ligase) (ArgRS)	1600000000	970000000	890000000	680000000	1.49161e+09	1.05439e+09	-0.500467	0.153186	0.363479
MPN557	gidA	tRNA uridine 5-carboxymethylaminomethyl modification enzyme mnmG (Glucose-inhibited division protein A)	350000000	270000000	230000000	160000000	3.6751e+08	2.60375e+08	-0.497197	0.0450386	0.264214
MPN558	gidB	Ribosomal RNA small subunit methyltransferase G (EC 2.1.1.-) (16S rRNA 7-methylguanosine methyltransferase) (16S rRNA m7G methyltransferase) (Glucose-inhibited division protein B)	410000000	320000000	240000000	170000000	4.33161e+08	2.74038e+08	-0.660527	0.0477495	0.264214
MPN559	MPN559	Conserved hypothetical protein MPN_559	62000000	47000000	59000000	45000000	6.45111e+07	6.98371e+07	0.114446	0.268237	0.467069
MPN560	arcA	Arginine deiminase-like protein	460000000	420000000	290000000	240000000	5.29461e+08	3.57748e+08	-0.565582	0.236931	0.443462
MPN561	udk	Uridine kinase (EC 2.7.1.48) (Uridine monophosphokinase) (Cytidine monophosphokinase)	47000000	22000000	82000000	55000000	3.9186e+07	9.12564e+07	1.21959	0.0386082	0.252985
MPN562	outB	Probable NH(3)-dependent NAD(+) synthetase (EC 6.3.1.5)	250000000	190000000	220000000	190000000	2.6047e+08	2.77499e+08	0.0913645	0.459707	0.636059
MPN563	obg	GTP-binding protein Obg; Involved in stringent response	180000000	170000000	150000000	110000000	2.1121e+08	1.7416e+08	-0.278267	0.442446	0.624187
MPN564	adh	Probable NADP-dependent alcohol dehydrogenase (EC 1.1.1.2)	19000000	NA	53000000	32000000	19000000	5.62513e+07	1.56589	NA	NA
MPN565	MPN565	Conserved hypothetical protein MPN_565	29000000	27000000	29000000	25000000	3.3751e+07	3.65445e+07	0.11472	0.663589	0.775642
MPN566	glpQ	Glycerophosphoryl diester phosphodiesterase. [EC:3.1.4.46]	680000000	360000000	390000000	260000000	5.96681e+08	4.32804e+08	-0.463246	0.271643	0.470578
MPN567	p200	Protein P200	520000000	480000000	370000000	290000000	6.02241e+08	4.43962e+08	-0.439904	0.304843	0.498594
MPN568	spg	GTP-binding protein Era homolog	130000000	100000000	98000000	89000000	1.363e+08	1.26972e+08	-0.102278	0.526671	0.675985
MPN569	ybeY	Single strand-specific metallo-endoribonuclease involved in late-stage 70S ribosome quality control and in maturation of the 3' terminus of the 16S rRNA.	NA	NA	NA	18000000	NA	2.7709e+07	NA	NA	NA	DD_vB13
MPN572	pepA	Probable cytosol aminopeptidase (EC 3.4.11.1) (Leucine aminopeptidase) (LAP) (Leucyl aminopeptidase); DNA binding protein	5500000000	4600000000	5600000000	5200000000	6.02981e+09	7.3435e+09	0.284357	0.266901	0.467069
MPN573	groEL	60 kDa chaperonin (Protein Cpn60) (GroEL protein)	7400000000	6500000000	6600000000	6000000000	8.33451e+09	8.55588e+09	0.0378193	0.867271	0.919956
MPN574	groES	10 kDa chaperonin (Protein Cpn10) (GroES protein)	5200000000	3400000000	5800000000	4400000000	5.02421e+09	6.84707e+09	0.446592	0.0338478	0.236017
MPN575	MPN575	Conserved hypothetical protein MPN_575	3900000	38000000	6300000	1700000	2.90441e+07	5.06721e+06	-2.51898	0.514254	0.666923
MPN576	glyA	Serine hydroxymethyltransferase (Serine methylase) (SHMT) (EC 2.1.2.1)	1700000000	820000000	1300000000	1000000000	1.43466e+09	1.54531e+09	0.107182	0.748494	0.83764
MPN579	MPN579	Conserved hypothetical protein MPN_579	NA	3100000	NA	NA	4.42061e+06	NA	NA	NA	NA	DD_HF
MPN582	MPN582	Conserved hypothetical lipoprotein MPN_582	NA	NA	47000000	15000000	NA	3.95867e+07	NA	NA	NA	DD_vB13
MPN585	MPN585	Conserved hypothetical lipoprotein MPN_585	NA	NA	19000000	13000000	NA	2.13419e+07	NA	NA	NA	DD_vB13
MPN588	MPN588	Uncharacterized lipoprotein MPN_588	9400000	88000000	56000000	35000000	6.74442e+07	6.03502e+07	-0.160334	0.922684	0.949373
MPN590	MPN590	Conserved hypothetical lipoprotein MPN_590	5400000	8200000	3700000	2600000	8.54661e+06	4.20871e+06	-1.02197	0.398744	0.58233
MPN591	MPN591	Conserved hypothetical protein MPN_591	42000000	46000000	63000000	48000000	5.37981e+07	7.45326e+07	0.470318	0.328642	0.5163
MPN592	MPN592	Conserved hypothetical lipoprotein MPN_592	280000000	120000000	160000000	120000000	2.2556e+08	1.87823e+08	-0.264138	0.613997	0.739387
MPN593	MPN593	Conserved hypothetical protein MPN_593	190000000	30000000	250000000	310000000	1.1639e+08	3.87761e+08	1.7362	0.148552	0.360806
MPN595	rpiB	Probable ribose-5-phosphate isomerase B (EC 5.3.1.6) (Phosphoriboisomerase B)	370000000	97000000	310000000	220000000	2.54161e+08	3.54286e+08	0.479172	0.544983	0.695196
MPN597	atpC	ATP synthase epsilon chain (ATP synthase F1 sector epsilon subunit) (F-ATPase epsilon subunit)	150000000	180000000	280000000	200000000	2.0334e+08	3.20994e+08	0.658648	0.256307	0.459139
MPN598	atpD	ATP synthase subunit beta (EC 3.6.3.14) (F-ATPase subunit beta) (ATP synthase F1 sector subunit beta)	2200000000	1500000000	1800000000	1500000000	2.1695e+09	2.22846e+09	0.0386857	0.596485	0.728781
MPN599	atpG	ATP synthase gamma chain (ATP synthase F1 sector gamma subunit) (F-ATPase gamma subunit)	390000000	320000000	260000000	220000000	4.23161e+08	3.24455e+08	-0.383187	0.167187	0.377363
MPN600	atpA	ATP synthase subunit alpha (EC 3.6.3.14) (F-ATPase subunit alpha) (ATP synthase F1 sector subunit alpha)	1300000000	870000000	910000000	730000000	1.27031e+09	1.1048e+09	-0.201391	0.0574937	0.274636
MPN601	atpH	ATP synthase delta chain (F-ATPase delta chain)	250000000	120000000	250000000	200000000	2.1056e+08	3.03095e+08	0.525537	0.252442	0.45715
MPN602	atpF	ATP synthase B chain	390000000	270000000	370000000	310000000	3.8751e+08	4.59356e+08	0.245378	0.149249	0.360806
MPN603	atpE	ATP synthase C chain (EC 3.6.3.14) (Lipid-binding protein)	540000000	1200000000	18000000	16000000	1.1256e+09	2.30543e+07	-5.60951	0.310824	0.501631
MPN604	atpB	ATP synthase A chain (F-ATPase subunit 6) (ATP synthase F0 sector subunit A)	170000000	110000000	220000000	190000000	1.6343e+08	2.77499e+08	0.763809	0.0491085	0.265826
MPN605	MPN605	Conserved hypothetical protein MPN_605	73000000	15000000	45000000	29000000	4.7195e+07	4.91692e+07	0.0591205	0.951572	0.962023
MPN606	eno	Enolase (EC 4.2.1.11) (2-phosphoglycerate dehydratase) (2-phospho-D-glycerate hydro-lyase)	5100000000	3200000000	3800000000	3000000000	4.83161e+09	4.57625e+09	-0.0783356	0.513762	0.666923
MPN607	MsrA	Peptide methionine sulfoxide reductase msrA (Protein-methionine-S-oxide reductase) (EC 1.8.4.11) (Peptide-methionine (S)-S-oxide reductase) (Peptide Met(O) reductase)	470000000	300000000	530000000	430000000	4.48901e+08	6.47179e+08	0.52777	0.0223129	0.224887
MPN608	phoU	Phosphate transport system protein phoU homolog;	410000000	300000000	310000000	210000000	4.18901e+08	3.46589e+08	-0.273381	0.16484	0.377363
MPN609	pstB	Phosphate import ATP-binding protein pstB (EC 3.6.3.27) (Phosphate-transporting ATPase) (ABC phosphate transporter)	250000000	210000000	270000000	220000000	2.7473e+08	3.30421e+08	0.26629	0.241553	0.443462
MPN610	pstA	Phosphate transport system permease protein pstA homolog	93000000	50000000	100000000	86000000	8.21501e+07	1.25856e+08	0.615441	0.0980767	0.317955
MPN611	pstS	Phosphate-binding protein pstS (PBP)	360000000	300000000	220000000	160000000	3.93901e+08	2.54408e+08	-0.630685	0.135917	0.348271
MPN612	MPN612	Conserved hypothetical protein MPN_612	NA	NA	1100000	NA	NA	1.31257e+06	NA	NA	NA	DD_vB13
MPN616	rpsI	30S ribosomal protein S9	2300000000	1300000000	1800000000	1500000000	2.0769e+09	2.22846e+09	0.101617	0.619392	0.739706
MPN617	rplM	50S ribosomal protein L13	240000000	280000000	270000000	150000000	3.1964e+08	2.76543e+08	-0.208948	0.694957	0.804539
MPN618	dnaX	DNA polymerase III subunit gamma/tau (EC 2.7.7.7)	530000000	450000000	390000000	340000000	5.85851e+08	4.94379e+08	-0.244915	0.320054	0.510855
MPN619	uvrA	UvrABC system protein A (UvrA protein) (Excinuclease ABC subunit A)	410000000	240000000	350000000	260000000	3.7612e+08	4.08939e+08	0.120691	0.505221	0.66285
MPN620	MPN620	Conserved hypothetical protein MPN_620	140000000	130000000	160000000	120000000	1.6269e+08	1.87823e+08	0.207247	0.465259	0.640052
MPN621	rnjB	Probably non-catalytic ribonuclease J1	840000000	450000000	980000000	740000000	7.40851e+08	1.15427e+09	0.63972	0.142968	0.355991
MPN622	rpsO	30S ribosomal protein S15	560000000	150000000	460000000	260000000	3.8695e+08	4.74568e+08	0.294465	0.705436	0.807602
MPN623	deaD	Probable ATP-dependent RNA helicase (EC 3.6.1.-)	240000000	210000000	210000000	150000000	2.6973e+08	2.40745e+08	-0.164011	0.501362	0.660524
MPN624	rpmB	50S ribosomal protein L28	310000000	90000000	270000000	190000000	2.1917e+08	3.0733e+08	0.487739	0.50712	0.66285
MPN625	osmC	Peroxiredoxin osmC	2300000000	1300000000	2100000000	1300000000	2.0769e+09	2.25351e+09	0.117742	0.653023	0.76622
MPN627	ptsI	Phosphoenolpyruvate-protein phosphotransferase (EC 2.7.3.9) (Phosphotransferase system, enzyme I)	1300000000	1100000000	1300000000	950000000	1.4343e+09	1.50682e+09	0.0711591	0.685685	0.797829
MPN628	pgm	2,3-bisphosphoglycerate-independent phosphoglycerate mutase (Phosphoglyceromutase) (BPG-independent PGAM) (iPGM) (EC 5.4.2.1)	740000000	600000000	410000000	210000000	7.97801e+08	4.06252e+08	-0.973655	0.0725259	0.299029
MPN629	tim	Triosephosphate isomerase (TIM) (EC 5.3.1.1) (Triose-phosphate isomerase)	1800000000	1300000000	1100000000	790000000	1.8269e+09	1.26434e+09	-0.531009	0.0203172	0.224052
MPN630	yfiB	Uncharacterized protein MPN_630	100000000	34000000	130000000	83000000	7.42421e+07	1.41446e+08	0.92994	0.186065	0.392337
MPN631	tsf	Elongation factor Ts (EF-Ts)	2800000000	2600000000	2300000000	1800000000	3.2538e+09	2.75768e+09	-0.23867	0.471554	0.643553
MPN632	pyrH	Uridylate kinase (UK) (EC 2.7.4.22) (Uridine monophosphate kinase) (UMP kinase) (UMPK)	100000000	80000000	260000000	180000000	1.0704e+08	2.93667e+08	1.45603	0.0299584	0.236017
MPN633	MPN633	Conserved hypothetical protein MPN_633	20000000	16000000	4100000	6200000	2.1408e+07	7.21826e+06	-1.56843	0.0515794	0.267568
MPN636	frr	Ribosome-recycling factor (RRF) (Ribosome-releasing factor)	2200000000	1600000000	1200000000	740000000	2.2408e+09	1.28552e+09	-0.801661	0.0782508	0.299029
MPN637	cdsA	Putative phosphatidate cytidylyltransferase (EC 2.7.7.41) (CDP-diacylglycerol synthase) (CDS) (CTP:phosphatidate cytidylyltransferase) (CDP-DG synthetase) (CDP-DAG synthase)	89000000	NA	72000000	NA	89000000	8.59139e+07	-0.0509141	NA	NA
MPN638	hsdS	Putative type I restriction enzyme S protein (HsdS)	1800000000	1400000000	1200000000	950000000	1.8982e+09	1.44716e+09	-0.391411	0.129427	0.339236
MPN639	MPN639	Conserved hypothetical lipoprotein MPN_639	22000000	22000000	51000000	24000000	2.6686e+07	4.89005e+07	0.873764	0.287852	0.485933
MPN640	MPN640	Conserved hypothetical lipoprotein MPN_640	15000000	9900000	130000000	96000000	1.45587e+07	1.51452e+08	3.3789	0.0155755	0.20466
MPN641	MPN641	Conserved hypothetical lipoprotein MPN_641	180000000	140000000	140000000	110000000	1.8982e+08	1.68194e+08	-0.17451	0.267755	0.467069
MPN642	MPN642	Conserved hypothetical lipoprotein MPN_642	180000000	36000000	43000000	49000000	1.15668e+08	6.33698e+07	-0.868122	0.5636	0.705208
MPN643	MPN643	Conserved hypothetical lipoprotein MPN_643	140000000	120000000	71000000	58000000	1.5556e+08	8.70026e+07	-0.838343	0.135735	0.348271
MPN644	MPN644	Conserved hypothetical lipoprotein MPN_644	7400000	3600000	NA	NA	6.26681e+06	NA	NA	NA	NA	DD_HF
MPN645	MPN645	Conserved hypothetical lipoprotein MPN_645	47000000	40000000	33000000	18000000	5.20201e+07	3.35431e+07	-0.633053	0.141168	0.353275
MPN646	MPN646	Conserved hypothetical lipoprotein MPN_646	81000000	60000000	23000000	22000000	8.32801e+07	3.06556e+07	-1.44182	0.00818639	0.20466
MPN647	MPN647	Conserved hypothetical lipoprotein MPN_647	58000000	42000000	15000000	NA	5.89461e+07	1.78987e+07	-1.71954	NA	NA
MPN652	mtlD	Mannitol-1-phosphate 5-dehydrogenase (EC 1.1.1.17)	56000000	40000000	32000000	25000000	5.65201e+07	3.83343e+07	-0.560126	0.0110105	0.20466
MPN653	mtlF	Mannitol-specific phosphotransferase enzyme IIA component (EC 2.7.1.-) (PTS system mannitol-specific EIIA component) (EIIA-Mtl) (EIII-Mtl)	110000000	97000000	200000000	140000000	1.24161e+08	2.27082e+08	0.870999	0.0328829	0.236017
MPN655	MPN655	Uncharacterized protein MPN_655	59000000	51000000	91000000	39000000	6.58631e+07	8.43109e+07	0.356248	0.583907	0.721552
MPN656	rbgA	Ribosome biogenesis GTPase A	16000000	8400000	39000000	27000000	1.39892e+07	4.40501e+07	1.65483	0.012747	0.20466
MPN657	MPN657	Uncharacterized protein MPN_657	68000000	14000000	43000000	32000000	4.3982e+07	5.0285e+07	0.193215	0.836638	0.905751
MPN658	rplS	50S ribosomal protein L19	1200000000	1600000000	1200000000	1100000000	1.7408e+09	1.56261e+09	-0.155793	0.798273	0.881464
MPN659	trmD	tRNA (guanine-N(1)-)-methyltransferase (EC 2.1.1.31) (M1G-methyltransferase) (tRNA [GM37] methyltransferase)	64000000	33000000	32000000	31000000	5.55291e+07	4.29525e+07	-0.370501	0.353293	0.536403
MPN660	rpsP	30S ribosomal protein S16	350000000	680000000	720000000	720000000	6.59841e+08	9.83749e+08	0.576172	0.47649	0.643553
MPN661	NorM	Na+ -driven efflux pump	71000000	45000000	120000000	61000000	6.75851e+07	1.18546e+08	0.810673	0.281852	0.479053
MPN663	ytpR	Putative tRNA-binding protein ytpR	350000000	290000000	300000000	270000000	3.81771e+08	3.86805e+08	0.0188994	0.9174	0.945891
MPN664	FakB2	Lipid binding	570000000	330000000	840000000	670000000	5.20291e+08	1.01686e+09	0.966731	0.0469489	0.264214
MPN665	tuf	Elongation factor Tu (EF-Tu)	13000000000	7500000000	10000000000	8100000000	1.18475e+10	1.22008e+10	0.0423872	0.811495	0.883525
MPN666	MPN666	Conserved hypothetical protein MPN_666	92000000	140000000	130000000	83000000	1.4582e+08	1.41446e+08	-0.0439422	0.948812	0.962023
MPN667	gtaB	UTP--glucose-1-phosphate uridylyltransferase (EC 2.7.7.9) (UDP-glucose pyrophosphorylase) (UDPGP) (Alpha-D-glucosyl-1-phosphate uridylyltransferase) (Uridine diphosphoglucose pyrophosphorylase)	250000000	140000000	160000000	120000000	2.2482e+08	1.87823e+08	-0.259397	0.377577	0.564665
MPN668	osmC	Organic hydroperoxide resistance protein-like	NA	50000000	1400000000	950000000	7.13002e+07	1.56648e+09	4.45748	NA	NA
MPN669	tyrS	Tyrosyl-tRNA synthetase (EC 6.1.1.1) (Tyrosine--tRNA ligase) (TyrRS)	270000000	210000000	280000000	220000000	2.8473e+08	3.36387e+08	0.240528	0.169738	0.377363
MPN670	MPN670	Conserved hypothetical protein MPN_670	1100000000	880000000	550000000	440000000	1.17744e+09	6.66809e+08	-0.820311	0.0908436	0.305677
MPN671	ftsH	Cell division protease ftsH homolog (EC 3.4.24.-)	1400000000	930000000	1500000000	1200000000	1.36309e+09	1.81857e+09	0.415921	0.0125417	0.20466
MPN671a	MPN671a	dihydroxyacetone kinase dhal-related activity. It has the C-terminal part of the DhaL conserved and a degenerated N-tterminal sequence	38000000	55000000	140000000	120000000	5.82151e+07	1.75891e+08	1.59521	0.0704247	0.299029
MPN672	hpt	Hypoxanthine-guanine phosphoribosyltransferase (HGPRTase) (HGPRT) (EC 2.4.2.8)	190000000	100000000	120000000	85000000	1.663e+08	1.37019e+08	-0.279415	0.424701	0.607761
MPN673	ygbB	2-C-methyl-D-erythritol 2,4-cyclodiphosphate synthase-like	530000000	420000000	1600000000	1200000000	5.64461e+08	1.87823e+09	1.73443	0.00131873	0.181796
MPN674	ldh	L-lactate dehydrogenase (L-LDH) (EC 1.1.1.27)	4100000000	3200000000	2800000000	2100000000	4.33161e+09	3.28691e+09	-0.398172	0.123805	0.332722
MPN675	MPN675	Uncharacterized protein MPN_675	14000000	15000000	17000000	9900000	1.7695e+07	1.77626e+07	0.0054974	0.989482	0.99153
MPN677	ywfO	DGT (deoxyguanosinetriphosphate triphosphohydrolase) (EC 3.1.5.1). Putative Transcription factor?.	380000000	290000000	290000000	260000000	3.96771e+08	3.73141e+08	-0.0885821	0.548634	0.695245
MPN678	gltX	Glutamyl-tRNA synthetase (EC 6.1.1.17) (Glutamate--tRNA ligase) (GluRS)	560000000	460000000	530000000	450000000	6.07981e+08	6.62573e+08	0.124054	0.452915	0.632062
MPN679	ksgA	Dimethyladenosine transferase (EC 2.1.1.-) (S-adenosylmethionine-6-N', N'-adenosyl(rRNA) dimethyltransferase) (16S rRNA dimethylase) (High level kasugamycin resistance protein ksgA) (Kasugamycin dimethyltransferase)	130000000	170000000	140000000	150000000	1.8621e+08	1.98981e+08	0.0957014	0.865743	0.919956
MPN680	yidC	Inner membrane protein oxaA; Membrane insertion of proteins	100000000	190000000	250000000	190000000	1.8547e+08	2.95398e+08	0.671471	0.420538	0.606574
MPN683	devA	Similar to bacitracin export ATP-binding protein B	320000000	220000000	260000000	170000000	3.1686e+08	2.8597e+08	-0.147982	0.421435	0.606574
MPN684	MPN684	Uncharacterized ABC transporter permease MPN_684	390000000	350000000	310000000	260000000	4.44551e+08	3.85074e+08	-0.207212	0.465227	0.640052
MPN685	cysA	Similar to bacitracin export ATP-binding protein B	360000000	270000000	380000000	280000000	3.7251e+08	4.42232e+08	0.247521	0.0545201	0.274253
MPN686	dnaA	Chromosomal replication initiator protein dnaA	790000000	400000000	410000000	310000000	6.80201e+08	4.83221e+08	-0.493277	0.323019	0.512304
MPN687	MPN687	Uncharacterized protein MPN_687	390000000	200000000	210000000	130000000	3.376e+08	2.25351e+08	-0.583141	0.240276	0.443462
MPN688	soj	ParA family protein MPN_688	1400000000	1000000000	990000000	620000000	1.413e+09	1.06787e+09	-0.40403	0.19825	0.40117
